# Supplementary material for: Plasma biomarkers in patients with age-related sarcopenia: a proteomic exploration and experimental validation
Source: Aging Clin Exp Res. 2024 Dec 27;37(1):13. doi: 10.1007/s40520-024-02903-7 (PMC11671435; doi:10.1007/s40520-024-02903-7)
Supplement: Supplementary file 2 — Supplementary file2 (XLSX 739 KB) [file 40520_2024_2903_MOESM2_ESM.xlsx]

## Sheet: Information
Article title	Plasma Biomarkers in Patients with Age-related Sarcopenia: A Proteomic Exploration and Experimental Validation
Journal name	Aging Clinical and Experimental Research
Author names	Qinqing Lin12, Kangyong Li34, Liwei Li1, Lichang Guan1, Yingtong Zeng3, Dake Cai3, Jing Zhou*13, Lishu Xu*15
Affiliation	1 Department of Geriatric Gastroenterology, Guangdong Provincial People's Hospital (Guangdong Academy of Medical Sciences), Southern Medical University, Guangzhou, China. 2 Shantou University Medical College, Shantou, Guangdong, China. 3 Department of Pharmacy, Guangdong Provincial People's Hospital (Guangdong Academy of Medical Sciences), Southern Medical University, Guangzhou, China. 4 Guangzho…
E-mail address of the corresponding authors	*Correspondence to Lishu Xu, xulishu@gdph.org.cn ; Jing Zhou, zhoujing@gdph.org.cn

## Sheet: Supplementary Table 1
Supplementary Table 1. 1018 annotated and quantified proteins
Protein	Gene	Description	sarcopenia_1	sarcopenia_2	sarcopenia_3	sarcopenia_4	sarcopenia_5	sarcopenia_6	sarcopenia_7	sarcopenia_8	sarcopenia_9	sarcopenia_10	sarcopenia_11	sarcopenia_12	sarcopenia_13	sarcopenia_14	sarcopenia_15	sarcopenia_16	sarcopenia_17	sarcopenia_18	sarcopenia_19	sarcopenia_20	sarcopenia_21	sarcopenia_22	sarcopenia_23	sarcopenia_24	sarcopenia_25	sarcopenia_26	sarcopenia_27	sarcopenia_28	sarcopenia_29	sarcopenia_30	non-sarcopenia_1	non-sarcopenia_2	non-sarcopenia_3	non-sarcopenia_4	non-sarcopenia_5	non-sarcopenia_6	non-sarcopenia_7	non-sarcopenia_8	non-sarcopenia_9	non-sarcopenia_10	non-sarcopenia_11	non-sarcopenia_12	non-sarcopenia_13	non-sarcopenia_14	non-sarcopenia_15	non-sarcopenia_16	non-sarcopenia_17
A0A023T424	HLA-B	MHC class I antigen (Fragment)	54357.9	57971.9	28752.1	37074.3	49182.3	51467.6	23471.1	29695.2	34510.4	36940.3	56812.5	45517	14503.1	15615.5	38686.9	46670.4	38839	100988	55525.8	37984	34278.7	44140.8	66864.5	53046.8	67811.2	32991.3	30433.5	25117.3	32711.7	10547.3	49055.2	29572	1733.03	49101.8	58594.5	35718.8	62510.9	29787.7	19333.3	35645.8	37168.1	37376.3	19145.6	37870.9	37568.8	33296.8	30656
A0A024QZN4	VCL	Vinculin, isoform CRA_c	2557.25	1817.67	1325.17	1297.97	2498.36	4071.72	2078.99	2819.63	96280.8	1104.59	2067.91	7900.94	2500.06	1719.35	1358.39	3531.04	2293.53	2776.64	8316.09	1258.24	3425.71	2919.46	3203.7	5619.08	7247.01	2808.41	277427	3812.06	3304.82	4061.09	1520.9	1307.79	829.265	902.321	5681.86	3984.31	2826.35	2946.57	1827.25	1861.11	3247.2	728.077	4562.93	2697.41	1476.02	2793.63	378005
A0A024QZZ7	HIST1H2BD	Histone H2B	12446.2	11696.5	12438.7	44576.8	4856.76	50709.9	8089.1	4488.97	4238.11	7326.71	5303.56	7256.12	6631	8296.59	6262.08	4974.52	11344.8	12870	35994.4	7692.18	8408.89	15700.3	6649.21	3586.6	8449.22	27083.4	12308.8	10045.4	9920.61	7322.02	9028.96	11213.3	8746.61	9203.11	12360.9	5431.84	19396	7554.96	6119.03	8800.52	8579.42	3685.44	2063.03	14965	56343.8	11492.4	5633.1
A0A024R017	HIST1H2AC	Histone H2A	9062.23	7518.91	6364.82	66133.6	6577.69	148390	4293.15	27353.1	7066.16	5258.57	5865.61	5390.55	10676.1	4841.61	11897.3	2934	19219.5	40417.4	140947	13048.2	3883.96	6948.87	1395.87	5101.54	10628.3	14129	5005.01	6257.95	16695.1	4338.67	8802.62	10666.5	8355.12	8010.47	9708.02	8225.92	40713	6287.3	9091.64	9700.91	4849.81	3446.04	2199.4	12432.2	57511.4	7400.71	2989.4
A0A024R035	C9	Complement component 9, isoform CRA_a	1.21726e+06	1.03314e+06	1.20456e+06	1.85833e+06	1.2248e+06	2270418	2.05863e+06	1389496	1.99811e+06	1.59126e+06	1.53877e+06	1514354	1.4034e+06	1.39179e+06	1.57656e+06	1.62454e+06	1.28001e+06	1.45223e+06	1.2719e+06	2.22593e+06	676021	1.03455e+06	2.19622e+06	1.24175e+06	1.66961e+06	752124	1.25484e+06	928012	1.34454e+06	1.1056e+06	936676	832070	966351	1.0041e+06	1.111e+06	1.00872e+06	1.17478e+06	1.06706e+06	1.10223e+06	931244	1.45967e+06	1.2151e+06	1.04122e+06	891425	850576	967837	1.2443e+06
A0A024R0T8	APOC1	Apolipoprotein C-I, isoform CRA_a	1.40039e+06	1.43738e+06	873768	1.29816e+06	2.99591e+06	1.30137e+06	1567983	1.15584e+06	1934564	3.45044e+06	1.30284e+06	1.21989e+06	2.25185e+06	2175978	1.25917e+06	1.56933e+06	1.53164e+06	2144602	1.35401e+06	2.2804e+06	2386891	1.60775e+06	1.54354e+06	2508873	1.67556e+06	1.58956e+06	1052967	1.61779e+06	1.55245e+06	1.59023e+06	936546	2.12052e+06	1789549	1.78376e+06	1.61078e+06	1.56669e+06	2.08393e+06	1.91018e+06	1.70419e+06	2202509	1.37115e+06	2.3465e+06	3.34519e+06	2033583	1.78203e+06	2.8995e+06	1.64675e+06
A0A024R0Y6	ARF3	ADP-ribosylation factor 3, isoform CRA_b	1.55989e+06	925.696	1.61107e+06	2.36686e+06	2.26213e+06	4893.26	909.242	611.915	1.95032e+06	1.7505e+06	464.3	1.49184e+06	48296.6	1.73699e+06	1.67153e+06	1.50158e+06	762.866	2.09259e+06	1.83622e+06	2.65812e+06	2.40488e+06	466.578	1093.92	2.0407e+06	1.7631e+06	1.02487e+06	2.0872e+06	2.17908e+06	1.48815e+06	1.75373e+06	717.391	462.878	2820.98	1.95178e+06	1202.7	1.81231e+06	2095.27	1.92613e+06	2.05934e+06	2.00381e+06	2.15908e+06	2.21352e+06	2.45467e+06	736.851	2332.91	1.7556e+06	2.05336e+06
A0A024R104	CNTN1	Contactin 1, isoform CRA_a	3635.59	3427.71	2005.52	4012.02	3642.8	2120.57	2211.46	2385.92	1465.17	2606.59	1171.68	3213.89	3204.53	4755.67	2654.36	1662.28	2364.05	2764.53	1526.04	3112.58	3553.2	1001.12	1812.43	1188.86	2673.17	7522.99	3539.65	5092.25	3170.35	1704.38	2357.36	1696.15	3801.94	3237.64	1210.7	1800.37	2266.55	2666.57	2306.08	2083.17	3614.56	2183.98	2283.11	3106.29	2349.25	2030.83	3207.69
A0A024R145	ALDOB	Fructose-bisphosphate aldolase	1441.83	7731.02	2542.6	5999.16	7857	4895.44	6763.71	4920.87	4924.26	10190.6	5641.49	3845.45	2989.02	2358.19	1813.33	29266.4	6413.76	7321.68	2422.82	6430.19	8382.93	3059.42	4792.65	2859.47	2866.92	8401.59	6188.1	19896.9	6087.71	7870.11	1405.94	1103.06	6742.07	1750.84	1302.63	4356.82	3185.16	25936.6	21418.6	5195.04	1640.91	3708.88	6184.48	20458.6	4248.54	4445.51	6227.01
A0A024R1G8	APOL1	Apolipoprotein L, 1, isoform CRA_b	175249	190300	190952	117627	155886	91911.4	128155	151545	174660	192278	106963	97328.8	193632	178629	222502	233785	94033.2	104359	125044	175699	215647	190442	225806	234086	227862	134910	119206	162123	195192	158477	196057	168055	264073	219352	172356	166443	206581	276171	189942	214871	186091	284553	213377	195592	154918	211134	165201
A0A024R1U8	IGFBP4	Insulin-like growth factor binding protein 4, isoform CRA_a	5943.85	5351.4	5490.72	7543.04	3136.33	5601.77	16252.7	11979.7	6076.67	9604.63	9628.23	7544.8	7354.16	7054.42	9170.56	11056.3	5425.24	4325.78	9311.22	5180.27	4894.34	7520.95	9161.21	3854.6	5410.76	4186.69	4982.78	2489.95	5902.65	4907.53	5546.81	6328.25	4346.68	5311.04	6807.56	5222.08	5822.03	4782.73	6727.18	5686.78	4796.43	3498.05	2585.29	5547.66	4638.33	4644.25	5257.28
A0A024R1X8	JUP	Junction plakoglobin, isoform CRA_a	11804.3	9292.04	12730.1	96154.4	162890	50211.7	69392.4	32017.6	31819.3	19368.3	11402.6	21733.7	14457.7	13253.9	49493.9	18592.5	18560.2	13828	16782.9	23138.9	249957	12768.8	870.79	21059.3	22850.4	19112.9	23641	14152.9	14697.8	13299.1	15808.2	178301	24297.3	33739.1	20145.2	2235.58	133003	15232.3	20661.7	1166.35	352116	682.538	1784.19	67289.6	58295.5	2382.85	134914
A0A024R2Q7	CLEC3B	C-type lectin domain family 3, member B, isoform CRA_a	66272.4	61998.1	67085.9	77361.4	78830.1	45697.7	51431.9	61328.2	51423.5	65101.8	60876.3	44536.6	68341.8	66100.6	59412.1	58800.7	39905.2	76946.2	79817.5	95260.2	104237	85853.5	54599.1	78344.8	79719.5	89180.5	61519.2	76425.7	83401.8	122526	57004	65760.5	27098.4	69924.1	69317.1	56700.7	83840	82129.4	85370.9	87659.3	79082.6	76895.3	121427	74073.9	70439.3	61019.3	68702.8
A0A024R2W4	DAG1	Dystroglycan 1 (Dystrophin-associated glycoprotein 1), isoform CRA_a	3476.87	3860.29	2927.95	2008.13	4723.31	3183.81	9271.48	3330.9	2202.7	3033.77	5847.24	2175.83	3325.44	4370.25	4233.43	3966.76	2431.64	2580.78	4358.15	2916.89	2870.73	3328.54	3954.98	23.5557	2923.58	3489.13	3937.55	8099.08	3914.04	4203.93	2341.02	3384.33	2997.08	2780.59	2931.63	2138.56	2625.07	3265.8	3863.34	2233.37	1912.59	1803.31	4620.13	2519.65	1138.52	2871.92	3361.95
A0A024R374	CTSB	Cathepsin B, isoform CRA_a	5561.9	4494.45	4607.17	3837.23	4715.82	7083.33	4590.93	6661.83	9001.34	2526.6	8399.13	8264.49	8263.11	7311.2	3030.21	8169.21	3966.75	3169.8	5470.38	5571.99	14620.2	4530.11	9353.73	2512.19	3231.96	8460.32	10436.8	9036.94	12852	5439.77	3869.79	3593.64	3534.29	2385.89	1	4349.26	7902.93	3626.85	4781.18	4308.37	5536.03	3553.82	4514.2	4879	3195.71	9199.37	5198.35
A0A024R3E3	APOA1	Apolipoprotein A-I, isoform CRA_a	56615396	41412984	27434754	44721988	44678020	29016560	31706320	30523142	36758452	40783696	32950394	29259980	58760072	53076616	22367298	33615304	26638458	42557288	23508610	46923824	60490316	45489384	27258182	34795496	31920566	30270486	23726274	30347242	32344408	48871936	38087992	41154056	39009400	41654256	42841888	31970876	39122712	42285424	55289376	41933420	40562480	39338324	48889504	37301312	42761312	48341788	46192184
A0A024R3N3	APLP2	Amyloid beta (A4)-like protein 2, isoform CRA_a	10255.7	29961.2	13018.6	4204.33	14243.8	29946.3	5692.61	4722.58	4104.02	4654.29	13519.1	9930.48	23861.1	13874.1	4383.75	10107.6	31976.9	78131.8	53908.5	28819.7	13443.8	5805.44	20427.2	7218.9	11963.3	15786.7	32642.5	9771.04	5793.79	22599.9	13241.5	25698	31544.2	35145.3	8428.34	2154.26	9945.55	11727.3	52109.8	8533.79	11385.8	10871.9	13298.5	24577.6	13317.7	18503.7	13676.2
A0A024R433	IGFBP5	Insulin-like growth factor binding protein 5, isoform CRA_a	8372.99	7745.54	5513.02	6586.72	6559.08	5325.38	8995.85	8238.56	3138.23	8167.66	4634.58	3393.75	10211.1	4573.45	4710.65	6476.15	2664.56	6647.33	4507.66	7578.61	8427.21	11776.2	8458.93	12269.2	3449.94	7001.69	5787.94	4936.27	11448.9	4864.56	8148.06	6866.82	6397.5	6958.34	9669.1	4795.32	6694.94	7072.6	9390	6667.54	8469.9	17589.4	14608.1	5744.64	10106.3	7984.45	9031.05
A0A024R483	MGC99813	Uncharacterized protein	1.58898e+06	1363754	1.3797e+06	786733	736294	696109	701943	672566	997599	946649	691501	777918	1.24659e+06	698976	767852	1.02864e+06	530486	570428	630667	1.28156e+06	1.10184e+06	864913	693388	814838	667520	438228	438078	252587	298846	499096	698899	1.22008e+06	1219756	1.74078e+06	1.28099e+06	1.0466e+06	1.07434e+06	1298632	828285	864817	686610	842261	885179	1.17019e+06	1.21473e+06	954664	1.25108e+06
A0A024R4F1	ENO1	Enolase 1, (Alpha), isoform CRA_a	7918.87	2176.22	2323.03	4266.32	9043.83	4572.76	1620.84	5710.43	2454.2	6508.4	2332.55	821.143	4549.66	3333.95	2432.89	1963.52	3260.63	3681.53	1338.97	2328.81	3236.75	2501.33	3239.96	2150.15	2709.77	3233.81	3896.15	4017.28	6025.7	4191.67	1866.22	1855.28	2841.18	4391.6	25157.9	1781.6	3929.14	4524.19	9663.56	3201.25	2734.34	2427.93	12841.6	2529.3	5520.73	3953.97	3082.37
A0A024R5M3	CTTN	Cortactin, isoform CRA_c	143138	126280	134844	182100	187050	103377	172343	67101.9	204481	198795	224785	190574	95592.5	168348	179105	301389	216286	376964	149352	274083	140301	177176	393685	213825	234603	150598	173903	178949	186007	203468	145645	156214	163442	144028	271515	126304	139479	71636	73009.5	91798.7	199384	178026	224864	121988	69877.1	157100	138232
A0A024R5Z7	ANXA2	Annexin	4.24396e+06	1.82137e+06	5605.86	1.42809e+06	2.97648e+06	1.04132e+06	1.99464e+06	1.97158e+06	2907.87	2.57599e+06	2.3876e+06	5.01271e+06	6052.89	3.8889e+06	4410122	4.15047e+06	5760895	1226694	2.64069e+06	4.87014e+06	2.46585e+06	3.85399e+06	11039.8	4230057	5.05363e+06	20363.7	2.2071e+06	2.28029e+06	2.68721e+06	2.19839e+06	2.17171e+06	5898.75	4374011	4870488	4153.5	2.28526e+06	1.20537e+06	3945.25	3.7973e+06	1.28418e+06	3.88417e+06	976164	557583	363.6	3346.39	2833.26	2309.01
A0A024R6G3	FBLN5	Fibulin 5, isoform CRA_b	4231.46	3681.48	3388.5	4941.49	2677.49	7822.48	8211.28	5924.58	3424.15	4778.84	5373.63	6391.07	4410.31	4968.56	2735.21	5840.8	6184.64	5577.84	7890.5	290460	1034.65	5465.04	5839.73	3717.29	3618.03	1327.2	4454.2	8284.49	1919.48	7967.12	1991.46	2338.54	1829.07	4529.11	4863.79	5025.15	1866.1	1664.08	5102.22	7920.55	4383.58	204661	3233.18	2878.89	3001.07	3560.58	4466.75
A0A024R6I6	SERPINA10	Serpin peptidase inhibitor, clade A (Alpha-1 antiproteinase, antitrypsin), member 10, isoform CRA_b	31735.2	39982.4	43363.6	36358.2	59366.5	39815.4	38860.3	39152.2	36268.2	37631.9	36827.6	33642.7	43331.9	43923.7	26612.6	33863.3	28572.1	31534.4	44952.4	58820.6	42175.4	35198.5	42928.8	39853.6	41959.3	29949.6	26323.5	28337.1	41608.9	43645.3	36822.6	46442.1	39315.6	45591	26778.5	40105.6	42892.7	42736.8	32879.7	54343.2	42899.5	44047.8	56281.6	35294.4	44052.2	27385.5	32281.5
A0A024R6I7	SERPINA1	Alpha-1-antitrypsin	530551	3362.62	75546.3	29823.6	93051.5	41919.2	3956.02	41166.3	13323.2	46293.1	4289.06	1093.94	4007.32	169610	35538.4	44506.9	369284	47429.8	50881.4	244945	43639.4	30045	29025.2	171036	1109.26	94628.8	64892.4	49932.2	93351.7	34899.8	454453	85452.2	135481	107494	500553	232524	521394	124328	61410.3	47730.2	144896	98429.9	101522	40945.1	14623.6	42645.5	65236.4
A0A024R6I9	SERPINA4	Serpin peptidase inhibitor, clade A (Alpha-1 antiproteinase, antitrypsin), member 4, isoform CRA_a	140803	151909	147385	221741	177733	110048	82168.5	186340	128111	101584	128555	93121.1	156186	168317	104251	136035	107604	156861	165033	83907.4	174582	137690	104124	136465	95993	109045	77125.9	80630.1	138547	136404	117842	147192	237537	80083	144898	102977	193293	182991	216541	162992	152441	224197	186529	131441	174791	158902	158058
A0A024R6N9	SERPINA5	Serpin peptidase inhibitor, clade A (Alpha-1 antiproteinase, antitrypsin), member 5, isoform CRA_a	69984.8	87749.5	87149.2	84165.4	91938.7	43144.6	49861.1	57327.8	71093.5	70864.6	62478.3	49735.9	70627.1	75395.3	52096.7	78498.5	41238.6	57569.6	66875.2	49324.4	77881.8	51788.2	50673.8	53660	40720.1	39189.7	38884.8	28861.5	52394.3	43768.2	59241.2	97448.8	94424.5	129704	77305.9	54780.7	104483	83722	88718.7	84888.8	57146.1	62282.1	83088.8	100833	83370.3	56014.3	59039.6
A0A024R6P0	SERPINA3	Serpin peptidase inhibitor, clade A (Alpha-1 antiproteinase, antitrypsin), member 3, isoform CRA_c	6.45075e+06	8534291	8572933	6.87765e+06	8324226	11223828	15817632	9515655	9219252	9072464	10337808	9122295	11086112	7.74216e+06	7.08671e+06	8.20984e+06	6.81682e+06	7.99002e+06	9203240	12991410	6.22566e+06	5869904	10228553	6.56778e+06	8089833	4563195	8986681	5.82614e+06	7.87914e+06	7541830	6757435	6270189	3442514	6978160	5.91608e+06	14253626	7071877	7205449	7126869	6518386	9911800	5.43484e+06	9653970	8981506	7.18907e+06	6755308	7.13766e+06
A0A024R6R2	GPT2	Glutamic pyruvate transaminase (Alanine aminotransferase) 2, isoform CRA_b	1.55989e+06	3019.74	5486.6	2.36686e+06	2.26213e+06	1.49571e+06	1.66991e+06	1.74413e+06	1.95032e+06	12465.6	1.71203e+06	1.49184e+06	3668	7306.44	1.67153e+06	1.50158e+06	1.67803e+06	2.09259e+06	1.83622e+06	84452.2	2.40488e+06	1.83248e+06	1.57409e+06	2.0407e+06	1.7631e+06	1.02487e+06	2.0872e+06	2.17908e+06	1.48815e+06	7659.62	1.61401e+06	8213.29	1.92289e+06	9827.01	4333.31	16410.8	1.83942e+06	1.92613e+06	4677.61	2.00381e+06	6013.64	2.21352e+06	2.45467e+06	1.58141e+06	6287.92	1.7556e+06	12883.8
A0A024R6R4	MMP2	Matrix metallopeptidase 2 (Gelatinase A, 72kDa gelatinase, 72kDa type IV collagenase), isoform CRA_a	6647.67	3142.45	4473.92	7842.13	2972.52	8209.59	10880.9	5043.09	227334	279791	5078.91	126456	7167.02	7229.87	127626	189479	6788.71	7829.86	7884.5	652651	7636.91	5325.28	6181.09	2039.05	9503.73	8418.16	6212.8	11034.4	6486.71	5346.42	4154.6	2929.36	6119.48	5569.69	246202	7039.45	272275	4364.95	112611	307514	8329.1	3895.28	255292	211817	5559.8	6098.5	282327
A0A024R7A9	ANGPTL6	Angiopoietin-like 6, isoform CRA_a	3392.86	579434	6234.8	422902	8106.12	720936	898381	1693.5	13443.1	1615.34	463844	28400.5	2459.03	2311.93	4543.71	335.751	854.56	1.79917e+06	6386.41	2.34215e+06	1466020	3946.28	4234.64	1155.81	912748	12502.8	16851.3	8817.23	41608.1	8267.92	740596	2861.86	2622.22	2717.56	7722.5	1372.8	3558.2	1731.71	9852.17	3858.73	1.94047e+06	1.0316e+06	1.12336e+06	2113.59	958423	6069.77	1706.33
A0A024R7C1	hCG_2033729	HCG2033729, isoform CRA_a	6889.48	3659.63	8072.05	4454.86	5602.7	4026.09	4102.73	10864.1	6866.06	5217.87	2839.93	4028.06	2783.38	2999.53	4011.34	4031.94	3666.59	6497.92	4706.19	5373.43	2584.2	3964.77	1370.19	2720.94	3222.59	1612.97	4316.62	4232.08	2868.82	3895.76	5226.52	4767.72	4188.07	2846.32	4245.23	3375.86	3581.47	2800.58	6207.12	5199.49	3679.49	3155.64	3686.38	5991.91	4276.78	3681.76	3192.38
A0A024R877	ALAD	Delta-aminolevulinic acid dehydratase	1.55989e+06	1254.34	1550.75	2.36686e+06	2.26213e+06	1.49571e+06	1.66991e+06	1.74413e+06	4383.81	1.7505e+06	1.71203e+06	1.49184e+06	1.74334e+06	1.73699e+06	25464.4	1.50158e+06	1.67803e+06	2.09259e+06	1.83622e+06	2.65812e+06	2.40488e+06	1.83248e+06	5208.49	2.0407e+06	1.7631e+06	1.02487e+06	2.0872e+06	2.17908e+06	1.48815e+06	1.75373e+06	1740.34	589.491	3057.87	608.668	1.76045e+06	1.81231e+06	1091.4	2125.74	2.05934e+06	2115.32	1480.09	2.21352e+06	2.45467e+06	1.58141e+06	885.442	1.7556e+06	2.05336e+06
A0A024R884	TNC	Tenascin C (Hexabrachion), isoform CRA_a	119812	976035	986006	21809.3	602357	18648.8	891268	1.22359e+06	1.48462e+06	1.25289e+06	1.19698e+06	697730	689310	6999.42	16307.4	5002.23	17130.3	12759.2	1.41508e+06	49084.6	23077.7	16266.7	21012.6	4928.37	718428	1.54776e+06	5446.04	3080.65	10743.6	18929.3	4223.38	582602	14483.4	1.1454e+06	5166.24	21341.3	786503	21372.7	23824.5	1.54777e+06	8744.17	830817	1.39753e+06	841096	153650	1339.69	107548
A0A024R8C9	ADAMTSL2	ADAMTS-like 2, isoform CRA_a	207549	123946	100608	122459	70029.9	54419.9	57946.6	120631	90733.5	131623	41768.9	68646.4	4676.03	63372.6	47288.9	108131	85228.4	141025	96500.1	104558	79610.2	162687	19042.3	108424	97888.6	20948.3	14079.8	43162	66351.6	49579.1	68934.9	56110.5	74368.4	47111.4	64341.8	135724	45181.1	64261.1	78137.5	47563.7	70426.1	105770	62667	4253.42	68598.3	73296.3	69118.8
A0A024R8G3	PTGDS	Prostaglandin D2 synthase 21kDa (Brain), isoform CRA_a	47277.6	32281.3	21268.2	30439.8	33587.3	22997.2	105509	59611.5	35703.9	49455.1	61227.3	52732.3	34090.8	43533.7	52081.6	57024.1	23137	15699.6	58273.5	24406.4	25619.1	40407.6	54686.7	17705.3	17893.2	21438.3	34035.4	25712.5	29210.5	25983.5	16752.7	20430.2	19001.4	23676.8	18238.8	20568.6	22007.1	20178.8	34628.8	17437.7	17733.5	24384.8	10716.5	33562.6	23655.8	26721.7	30400.1
A0A024R8S5	P4HB	Protein disulfide-isomerase	1691.4	1679.07	1938.14	1317.61	1323.8	2322.65	1400.16	1928.93	1062.98	2988.37	2548.78	8506.84	1906.77	961.774	6463.16	1395.48	1230.2	1905.98	2305.33	3150.91	2462.71	2653.54	3274.66	1710.57	3195.84	36575.5	3815.66	15746.6	4805.23	4871.81	2004.85	11002.6	1633.61	5494.19	1308.55	702.077	2025.9	972.992	477.336	5211.39	4553.48	2279.73	4542.68	2098.84	2736.88	2678.89	1096.77
A0A024R930	PRG4	Proteoglycan 4, isoform CRA_a	12938.8	16015.8	13186.2	32350.1	28589.6	29057.6	12862.7	38204.7	13175	34212.1	8849.02	17128.6	33921.7	21740.8	19109.3	8515.4	15881.7	21544.9	18812.7	13671.7	24226.6	20249.4	27297.6	37376.5	8669.19	12056.6	21577.1	58968.2	23097.2	33558.9	37568.9	56777.1	37549.7	17093.8	11832.3	37684.3	17697.4	30632.9	30885.1	55972.9	47858.1	46546.2	47437.1	28067.2	21791	53204.2	17301.7
A0A024R944	SERPINC1	Serpin peptidase inhibitor, clade C (Antithrombin), member 1, isoform CRA_a	1.27822e+06	1.47441e+06	2264653	1.48006e+06	2673993	1.41243e+06	1.62291e+06	1.79451e+06	2.35909e+06	2.76018e+06	2561633	1.46312e+06	2.21312e+06	2790966	1.86192e+06	3.31371e+06	1.65357e+06	2.01021e+06	3.57583e+06	2782629	2.83672e+06	2.30722e+06	2.10285e+06	2.6404e+06	2.41241e+06	1.73521e+06	2.6794e+06	1.97649e+06	2.49258e+06	2.22175e+06	1201020	1.88499e+06	3443791	1.5271e+06	2.35129e+06	2.26752e+06	2.23952e+06	2.17299e+06	2.736e+06	3.32393e+06	2302138	3.52761e+06	2621910	3.14752e+06	1.91348e+06	1.84139e+06	2.62632e+06
A0A024R952	PKP1	Plakophilin 1 (Ectodermal dysplasia/skin fragility syndrome), isoform CRA_a	1.55989e+06	1.507e+06	1.61107e+06	2.36686e+06	2.26213e+06	1.49571e+06	1.66991e+06	1.74413e+06	3280.66	1.7505e+06	2170.38	1.49184e+06	1.74334e+06	1.73699e+06	1.67153e+06	1.50158e+06	1.67803e+06	2.09259e+06	1.83622e+06	2.65812e+06	2.40488e+06	1.83248e+06	1.57409e+06	2.0407e+06	1.7631e+06	1.02487e+06	2.0872e+06	2.17908e+06	1.48815e+06	1.75373e+06	1.61401e+06	1.54188e+06	1.92289e+06	1.95178e+06	1.76045e+06	1.81231e+06	1.83942e+06	1.92613e+06	2.05934e+06	437.326	2.15908e+06	2.21352e+06	2.45467e+06	1.58141e+06	1832.27	1.7556e+06	2.05336e+06
A0A024R984	hCG_40889	HCG40889, isoform CRA_a	1.55989e+06	1.507e+06	1.61107e+06	2.36686e+06	2.26213e+06	1.49571e+06	1.66991e+06	1.74413e+06	1.95032e+06	1.7505e+06	1.71203e+06	1.49184e+06	1.74334e+06	1.73699e+06	1.67153e+06	1.50158e+06	1.67803e+06	2.09259e+06	1.83622e+06	2.65812e+06	2.40488e+06	1.83248e+06	1.57409e+06	2.0407e+06	1.7631e+06	1.02487e+06	2.0872e+06	2.17908e+06	1.48815e+06	1.75373e+06	1.61401e+06	1.54188e+06	1.92289e+06	1.95178e+06	1.76045e+06	1.81231e+06	1.83942e+06	1.92613e+06	2.05934e+06	2.00381e+06	2.15908e+06	2.21352e+06	2.45467e+06	1.58141e+06	1.86261e+06	1.7556e+06	2.05336e+06
A0A024R9J3	COLEC10	Collectin sub-family member 10 (C-type lectin), isoform CRA_a	11219.9	8078.02	5965.71	5171.4	15465.9	9086.95	11081.8	7454.99	3296.53	12902.3	6589.17	6065.95	10934	11962.5	5180.17	10420.9	6101.5	9559.75	12246.1	3177.4	9803.42	12820	4523.34	6803.55	6827.42	3907.38	6068.3	3398.28	5374.06	5357.08	4762.86	7461.07	9645.68	11904.3	3956.56	2417.31	7771.3	10030.7	10053.9	6391.53	5056.59	5844.45	13742	12654.1	11880.9	9877.93	10957.8
A0A024R9L1	AQR	RNA helicase aquarius	20985.7	19838.8	21921.9	33316.1	37913.1	19290.3	42314.2	54546.4	32024.4	35827.1	47743.1	35599.4	41215.5	39851.9	41281.7	39359.4	78575.8	51156	34141.5	38721.6	30314.2	37497.4	97813.8	34808.5	48544.8	48156.3	36661.1	51726.7	31599.4	49959.8	31387.9	26740.9	11619.6	27467.1	29768.6	37056.1	34868.4	32724.9	30211.9	39883.8	46976.1	49002.1	56343.4	49691	36024.9	44979.1	17944
A0A024RA08	LOC90693	LOC90693 protein, isoform CRA_a	2206.21	2639.82	3008.61	1980.76	4781.44	2773.18	3393.08	1318.7	2381.67	2427.78	2031.74	3964.65	2398.86	2613.57	2992.93	1125.34	1983.42	1922.32	2449.98	3517.07	3477.24	2655.47	5745.32	2469.9	2081.82	19784	2956.14	4469.18	2309.5	10123.4	2107.12	3251.95	1689.32	3530.03	2288.57	1918.06	3537.58	2487.49	2306.42	1751.34	1971.66	2160.23	2421.64	842.506	731.812	2591.79	2007.74
A0A024RA28	HNRPA2B1	Heterogeneous nuclear ribonucleoprotein A2/B1, isoform CRA_d	1.55989e+06	1.507e+06	1.61107e+06	2.36686e+06	2.26213e+06	10919.3	1.66991e+06	1.74413e+06	1.95032e+06	1.7505e+06	1.71203e+06	1.49184e+06	1.74334e+06	1.73699e+06	1.67153e+06	1.50158e+06	1.67803e+06	2.09259e+06	1.83622e+06	2.65812e+06	2.40488e+06	1.83248e+06	1.57409e+06	2.0407e+06	1.7631e+06	1.02487e+06	2.0872e+06	2.17908e+06	1.48815e+06	1.75373e+06	1.61401e+06	1.54188e+06	1.92289e+06	1.95178e+06	1.76045e+06	1.81231e+06	3655.36	1.92613e+06	2.05934e+06	2.00381e+06	2.15908e+06	2.21352e+06	2.45467e+06	1.58141e+06	1.86261e+06	1.7556e+06	2.05336e+06
A0A024RA55	GPNMB	Glycoprotein (Transmembrane) nmb, isoform CRA_b	8888.58	3105.09	4823.37	5397.29	7107.06	7072	9022.39	7955.73	7248.73	8543.83	6837.16	10673.8	9890.52	7825.77	6165.91	5542.09	4487.09	4523.86	3697.51	5241.68	7284.38	6009.23	6703.55	5058.21	4720.71	7283.3	5519.72	11485.3	6701.59	5067.21	3526.79	5662.33	2786.32	7262.03	4015.07	5209.96	2775.25	2922.99	4684.66	5023.07	4561.61	5145.25	5191.85	6732.71	4365.71	5081.96	4977.57
A0A024RAA7	C1QC	Adiponectin B	481016	621591	714101	786680	734553	940107	553663	255178	710582	758890	1.00533e+06	482829	921735	838470	736919	659354	518326	769303	552931	1.04044e+06	954332	554305	672756	745459	665589	542150	484899	618111	724608	651258	675067	756158	802851	649988	757955	758713	539139	711691	710344	11145	769213	803556	766288	906054	755721	610515	649847
A0A024RAB6	HSPG2	Heparan sulfate proteoglycan 2 (Perlecan), isoform CRA_b	4436.86	5347.5	4861.81	6307.54	5743.15	6028.18	5946.22	4084.94	3545.3	5452.1	3766.5	2192.28	6505.87	8552.18	4050.42	3421.37	5308.71	5973.01	4301.11	4541.25	4144.91	4132.61	5464.94	3479.27	10720.4	2678.39	4695.04	3136.37	21828.7	5744.88	4557.37	3205.85	2546.63	4297.34	5513.46	6117.56	6206.98	4227.44	8102.58	6370.96	4914.21	4911.47	3978.76	6071.63	7017.43	4501.14	8322.11
A0A024RAB9	C1QB	Adiponectin A	457012	527059	639303	436141	461933	695269	371819	204190	552511	412165	717396	435591	661799	646740	605069	562606	388883	553974	461362	763537	595603	460295	565527	601871	471879	420755	362477	391310	319064	434738	582154	596259	548619	576564	657569	620978	457506	530157	497737	9484.81	506825	469530	379477	641975	548452	464593	475736
A0A024RAG6	C1QA	Adiponectin C	169609	211760	295936	283622	327745	270279	197503	100243	325573	254599	349031	233888	319565	628430	248535	291436	196527	246652	423911	685242	322981	252220	326954	297884	302329	259136	330426	359202	250865	321528	234222	423254	260917	269820	297633	549675	241264	325787	348160	7715.35	318442	340211	307647	254837	270326	210698	240242
A0A024RC61	ANPEP	Aminopeptidase	5484.73	6301.62	5818.8	9295.24	4965.57	3469.63	6577.88	6706.29	5855.6	10895.7	12109.3	5790.48	9771.46	6804.61	14245.5	6789.91	4762.76	5316.64	8466.64	6071.28	9238.06	2979.9	4546.52	4713.83	5993.8	116161	94402.2	7891.28	4110.27	6906.64	10989.6	5293.97	15920	5281.98	5526.13	6362.81	8149.48	5476.29	14238.3	6471	5611.7	4442.74	7878.98	5446.22	3743.96	5929.57	7739.02
A0A024RD39	PLA2G7	Platelet-activating factor acetylhydrolase	3187.12	10105.7	8973.74	8426.2	16007.8	10271.3	7675.1	6513.35	13205.7	2199.44	11555.6	11080.2	10660.2	11406.4	12424.6	28761.9	7811.14	59565	2195.65	3872.62	15718.5	3213	52756.5	4413.07	128781	4913	1901.56	1668	15805.9	155503	11836.5	5138.88	2534.04	85096.2	4569.17	7386.07	3477.23	41659.1	10063.7	11990.7	4063.67	38274	150911	9918.42	17951.2	21734.9	64573.3
A0A024RD80	HSP90AB1	Heat shock protein 90kDa alpha (Cytosolic), class B member 1, isoform CRA_a	3133.29	4808.47	954.558	36973.7	9849.84	8830.4	3647.83	94908.9	9210.08	3615.77	7056.87	4008.52	2266.88	5950.53	2130.39	17551.1	1239.61	3326.1	4095.65	1640	5583.62	4946.46	5479.74	8341.95	2350.09	5918.5	2375.35	8845.58	5814.98	8794.73	4991.48	117.316	2906.33	7476.03	2073.25	3146.42	2747.39	2933.01	5956.22	3517.26	4023.34	1956.18	8972.12	2820.7	3254.24	1935.43	6774.69
A0A024RDE1	SPARCL1	SPARC-like 1 (Mast9, hevin), isoform CRA_a	8335.75	6946.71	8169.96	1403.67	7988.59	2126.17	3757.1	2010.89	3366.88	1220.61	1728.9	3909.67	2310.38	3474.29	5083.79	3466.1	10201.3	2832.45	1205.94	8168.59	6931.52	2617.57	4064.72	2247.91	1608.78	28779.7	14350.6	3895.59	41608.1	1.75373e+06	2863.02	4252.49	5673.96	5776.27	4066.14	4205.47	5139.49	4888.78	9117.4	2894.14	4011.98	4962.59	124571	2809.71	3431.65	3475.63	874.717
A0A024RDT4	LCP1	Lymphocyte cytosolic protein 1 (L-plastin), isoform CRA_a	5721.84	9829.6	8833.18	5100.94	5109.01	6911.11	7640.37	7640.95	6581.4	10278.4	10547.1	5662.96	13850.9	6663	6226.74	8746.7	6555.48	5563.64	5819.57	8822.91	6596.5	5466.84	5893.9	5629.72	6185.59	7742.98	7575.96	6398.72	5476.26	4041.97	4758.73	6696.88	6411.1	7677.76	8188.77	6628.57	8830.2	3688.77	6763.26	8672.63	4784.68	7765.95	5423.83	11590.7	7805.95	7236.51	5722.78
A0A024RDY3	LAMP1	Lysosomal-associated membrane protein 1, isoform CRA_a	2310.05	5526.74	9635.79	7223.61	4199.58	4220.56	4090.48	4892.4	6969.71	4108.76	3661.41	3453.54	5114.52	9135.63	7337.65	2831.35	4269.06	1977.44	1146.18	6551.58	4887.73	3055.31	5434.13	3360.51	4336.4	9418.26	5368.31	5756.72	2756.41	6172.45	5449.96	4236.96	2277.83	10660.5	2568.33	1280.58	3737.72	4794.08	2585.3	8602.83	6811.01	1394.47	7514.08	3193.24	2288.02	5623.89	3680.44
A0A068LKQ2		Ig heavy chain variable region (Fragment)	329616	256320	477314	403551	612405	294376	308224	265098	507959	483786	401777	582568	456503	255947	377166	353517	563808	540182	652858	341241	547313	340606	299282	460424	367988	387794	506367	341452	464514	280979	437047	249585	251037	459486	216812	561142	190929	330150	465911	300671	512133	806421	518338	209929	246165	436727	450253
A0A068LKQ5		Ig heavy chain variable region (Fragment)	29971.8	34234.6	57750.8	60549.1	87133.2	58154.9	67270.3	31451.1	75077.6	61256.2	106592	64713.3	207390	60151.6	69723.2	45908.6	73366.6	21062.7	81567.6	32971.1	54235.9	42615	52515.2	84344	254038	51739.9	112211	60492	31603.2	49659.5	76379.7	44714.5	72523.5	61350.1	45323.9	81776.9	24398.8	35458.4	66214.9	68979.3	49895.2	89355.1	55578.3	27552	51655.8	59746.4	45420.4
A0A068LKQ8		Ig heavy chain variable region (Fragment)	82983.7	111761	66024	59202.4	67736.6	46197	104888	39945.6	86040.2	26932.1	151760	116239	73475.1	97248.8	94014.8	139141	254360	144394	57064.5	58929.4	63105.3	68714.5	76097.7	99785.9	78642.3	68002.6	37950	142991	100791	127882	107303	79718.4	67686.9	266180	123357	134405	561471	72398.8	110964	74747.5	55084	93716	96834.2	84006.8	210750	111227	120402
A0A068LKR4		Ig heavy chain variable region (Fragment)	44893.5	21081.8	20279.4	34673.5	34241	12894.7	18206.3	25665.4	40242.5	11238.7	61614.8	12585.3	6439.69	36197.5	23165.1	17100.3	26347	22488.1	11472.7	14964.5	28007.3	26999.1	13314	20654.9	31200.6	23312.6	13321.1	76681.1	20304.9	23799	23187.2	23542.4	19018.4	23285.5	15152.5	16656.1	12207	13859.9	27759	23639.7	28659.8	28605.2	26426.5	30671.5	21414.2	10465	22598.7
A0A068LKR7		Ig heavy chain variable region (Fragment)	1.26615e+06	1.33135e+06	2.97416e+06	2.38798e+06	1.80767e+06	1.74315e+06	1847979	1170568	3328557	1.18825e+06	1.31348e+06	1.83546e+06	981559	678210	522232	577867	862248	2175602	1.62284e+06	1.57408e+06	1.76847e+06	355342	1333601	2.38117e+06	1.55283e+06	411860	894967	1.29278e+06	1.40263e+06	1.08497e+06	2.84487e+06	2.09099e+06	1.65154e+06	1.56307e+06	754663	1.28418e+06	1.0141e+06	1.68387e+06	1.04086e+06	2.52409e+06	1402587	1.39971e+06	2.27425e+06	2.37549e+06	2.46577e+06	1.14876e+06	1.95592e+06
A0A068LKS1		Ig heavy chain variable region (Fragment)	1.55989e+06	1.507e+06	3859.13	2.36686e+06	2.26213e+06	1.49571e+06	1.66991e+06	1.74413e+06	6766.38	1.7505e+06	1182.62	1.49184e+06	5408.81	1.73699e+06	1.67153e+06	1.50158e+06	1.67803e+06	2.09259e+06	1.83622e+06	2.65812e+06	2.40488e+06	1.83248e+06	2455.71	2.0407e+06	7279.91	1.02487e+06	2.0872e+06	8615.31	1.48815e+06	1.75373e+06	1.61401e+06	4336.89	1.92289e+06	1.95178e+06	8889.83	1.81231e+06	1.83942e+06	5085.79	2.05934e+06	3060.6	4483.24	3677.58	2.45467e+06	1.58141e+06	2888.64	2025	4146.09
A0A068LN03		Ig heavy chain variable region (Fragment)	75514.7	54531.8	60378.3	47689.6	60368.3	34988.2	53648.6	43608.5	82774.3	23960.3	173903	37696.6	26235.9	32029	88988.5	50513.9	41423	65286.8	47905.6	44759.2	119350	49280.2	73455.5	47874.3	111215	41173.6	20325.5	57096.4	42690.4	57284.9	97647.8	49046.2	88295.8	32766.7	57535.7	72046.4	53659.6	49318.8	111895	38256	38910.9	49482.4	48651.1	65184.2	57202.9	38594.4	140291
A0A068LN07		Ig heavy chain variable region (Fragment)	320740	334425	531614	75012.4	285319	451520	557968	524272	36897.2	408812	1.1344e+06	152881	468632	645345	431045	615060	813979	892624	841535	268749	78099	78620.9	695760	639428	277410	415500	356219	377368	482400	314834	809352	461253	427115	527156	454885	68586.9	587125	611103	257201	323752	415408	223352	627431	783903	606335	339257	778520
A0A068LN11		Ig heavy chain variable region (Fragment)	39893.4	98637.7	150839	237118	36869.3	164591	161554	77046.3	136412	130725	429921	176982	38029.7	208119	168353	99126.9	1.35188e+06	120931	247158	71760.3	170310	322675	187194	465548	76230.9	316588	87500.4	229192	39112.4	144316	123655	85811.2	195618	81317.4	113907	101427	182935	65069.3	120650	192134	111980	161277	192814	172921	193880	106696	117474
A0A068LN17		Ig heavy chain variable region (Fragment)	28056.3	34751.9	37722.2	18379.6	11410.5	37515.9	20723.6	51822.1	23947	42166.5	18674.5	27785.4	19642.6	31059.5	21399.5	26148.6	20814	36927.3	17644.3	22457.9	11624.5	18969.3	19383.4	34553.1	19915.8	12802.5	20944.7	13861.3	11769	8267.31	26720.5	34006.4	26389.3	18148.4	27096.2	18493.7	34199	21662.5	27176.5	26848.4	23662.1	14142.8	11685.4	24273.8	22732.5	31468.6	43669.9
A0A068LRV5		Ig heavy chain variable region (Fragment)	2197.1	3432.69	2677.28	3735.44	5755.82	3109.66	4408.49	5277.4	5792.24	6584.4	6030.85	6274.01	9478.01	8307.22	14024.8	9820.15	6831.36	10010.6	42421.5	1970.6	8742.02	7154.13	6227.85	3630.78	1587.58	6759.04	7057.79	5488.64	7405.16	3897.62	5704.77	2679.04	2139.77	5336.66	5555.26	7104.39	3571.75	1337.34	2738.09	2836.18	3386.59	3766.97	18251.9	3000.22	4598.63	7067.6	4767.64
A0A068LRW4		Ig heavy chain variable region (Fragment)	67359.4	28997.6	32811.4	33204.9	12220	33110.3	29620.3	25295.6	9214.3	32499.3	18179.9	48900.4	42687.8	29663.8	39081.4	47183.5	64089	112448	63912.8	39584.4	24979.4	12617	38100.6	36245.9	24768.2	16271.3	63677.6	17823.7	58657.3	36108.8	19637.4	63111	42876.6	22091.2	86604.5	17652.7	10404.8	17932.1	22187.1	41235.5	52801.8	44026.6	41658	26731.3	24225.1	44591	35470.7
A0A068LRW6		Ig heavy chain variable region (Fragment)	12417.5	11447.8	6380.36	41893.6	1742.7	16764	14016.2	13389.4	29504.8	11120	25125.7	21882.1	7401.06	13771.8	11148	2787.2	15174.5	8406.96	9426.78	13344.9	23171.5	24300	9655.03	26535.3	16982	17493.5	49628.5	13473.3	16467.6	24364.6	12036.1	22488.1	12142.1	8481.35	12261.2	12306.6	1429.63	8448.35	18014.6	12247.4	20892.8	36065	21633	9723.11	21347.2	25186.9	14542.7
A0A075B6H7	IGKV3-7	Immunoglobulin kappa variable 3-7 (non-functional) (Fragment)	1.15505e+06	1.06941e+06	1.09591e+06	1.27014e+06	668961	803334	1.0936e+06	964036	1.043e+06	938392	606936	2570156	181098	979281	694948	946752	1.7178e+06	1062743	572344	453279	703398	766885	1.20456e+06	764123	879407	161992	101032	148747	70505.9	118139	954030	152267	779983	978592	483425	245126	476489	713931	1.08392e+06	1.69309e+06	774971	1.28985e+06	1434258	1.07816e+06	1.34136e+06	807332	2264501
A0A075B6I0	IGLV8-61	Immunoglobulin lambda variable 8-61	390483	342314	553887	597870	204171	487493	17370.9	165556	27160.2	430919	388725	555793	406347	628339	170692	607343	2.54018e+06	743896	837280	570054	1.24491e+06	787846	502805	450217	113612	298446	20878.3	744029	519495	201244	1.19618e+06	527505	1.62107e+06	282965	433109	387612	824141	512275	1.55498e+06	512402	169133	256478	766546	1.19835e+06	990267	640669	445536
A0A075B6I4	IGLV10-54	Immunoglobulin lambda variable 10-54	23658.8	4438.55	18835.4	14168.1	6311.66	11812.8	20288.5	26166.6	4783.74	3085.36	2468.93	9438.78	4210.98	43654.8	24774.3	10694.2	21750.5	57448.7	21921.7	7876.59	30673.8	47912.2	7183.95	11191.4	36668.2	8605.27	105464	10244.8	8341.62	16834	28297.3	14732.1	20238.6	9267.86	37835.6	13049.5	35580	25706.9	5014.15	7401.18	5538.93	8330.62	7802.25	7288.8	21713.4	8815.35	4463.03
A0A075B6I7	IGLV5-48	Immunoglobulin lambda variable 5-48 (non-functional)	1.55989e+06	1.507e+06	1.61107e+06	2.36686e+06	2.26213e+06	3077.31	1.66991e+06	1.74413e+06	1.95032e+06	1.7505e+06	1.71203e+06	1.49184e+06	1.74334e+06	1.73699e+06	60544	1.50158e+06	1.67803e+06	2.09259e+06	5491.42	2.65812e+06	7945.92	2032.39	1.57409e+06	2.0407e+06	1.7631e+06	1.02487e+06	2.0872e+06	2119.31	1.48815e+06	1.75373e+06	2476.23	15180.7	4607.53	1.95178e+06	7397.4	2093.54	1.83942e+06	1.92613e+06	1924.35	2.00381e+06	2.15908e+06	3100.62	4731.57	4163.56	1.86261e+06	3022.27	2.05336e+06
A0A075B6J1	IGLV5-37	Immunoglobulin lambda variable 5-37	8811.69	3998.57	3152.8	1616.95	26085.4	13206.6	4990.36	4670.08	4391.34	4426.29	2953.26	7211.2	4968.61	3093.77	15051.5	2206.56	584.233	5670.69	4022.38	7748.28	2870.5	2806.26	3288.39	1011.42	4355.12	6606.41	4034.24	2238.8	2698.76	4430.3	1043.09	2989.32	4625.02	7842.27	16485.1	3413.36	2961.37	8839.14	4416.69	3912.41	3167.44	700.042	7035.74	3223.75	3132.03	1042.7	2218.28
A0A075B6J9	IGLV2-18	Immunoglobulin lambda variable 2-18	24937.3	19486.7	24373	28124.9	25446.8	9021.34	20728	7514.99	10624.4	25317.7	16035.7	39198.2	20540.8	27104.6	27231.7	60717.8	25956.1	31233.3	38572.8	49749.3	46321.9	32993	55543.3	30709.3	23034.1	26500	71598.2	31996.7	48522.4	60885.1	32148.5	19577.8	31794.9	9852.09	9955.44	22870.3	109398	35924.7	37480.1	38662.1	30433.4	39945.1	35166.8	23218.4	53506.3	23833.9	45691.8
A0A075B6K5	IGLV3-9	Immunoglobulin lambda variable 3-9	56075.3	14779.7	34603.1	70526.8	24388.6	22759.5	15850.5	14959.7	35114.1	27549.3	32404.6	36743.6	5172.04	20198	36057.9	25890.2	19564.3	27461	21193.1	37048.6	44334.9	31109.5	19075	27203.8	29506.4	22675.9	27106.9	38107.4	62922	37638.5	28808.8	13864.2	26709.3	39601.1	11478	84978.4	32102.7	40723.8	16511	20982	51594.5	28191.1	48728.2	23399.5	19597.4	17827.6	48866.4
A0A075B6K6	IGLV4-3	Immunoglobulin lambda variable 4-3	4496.38	1.507e+06	6375.15	2.36686e+06	2.26213e+06	1.49571e+06	5951.41	1.74413e+06	1.95032e+06	1.7505e+06	1.71203e+06	7007.68	1.74334e+06	1.73699e+06	1.67153e+06	1.50158e+06	1.67803e+06	2.09259e+06	1.83622e+06	2.65812e+06	2.40488e+06	1.83248e+06	1.57409e+06	2.0407e+06	1.7631e+06	1.02487e+06	2.0872e+06	2.17908e+06	1.48815e+06	1.75373e+06	30767	24396.8	1.92289e+06	1.95178e+06	50516	1.81231e+06	29338.9	1.92613e+06	2.05934e+06	9742.46	9845.17	2.21352e+06	2.45467e+06	1.58141e+06	1.86261e+06	5055.33	2.05336e+06
A0A075B6Q5	IGHV3-64	Immunoglobulin heavy variable 3-64	71193.7	58282.1	48055.1	53945.8	45991	102382	29261.7	121763	24039.2	32379.2	122845	81033.5	33990.6	50888.4	64156.3	56730.7	60423.1	77393.9	73223.3	324529	57012.2	104452	35535.4	58247.2	71202.9	69280.9	42733.4	83887.9	103564	23303	107623	77565.5	417500	38902.1	54126.5	50962.7	41390.6	54385.9	100041	65687.6	93444.4	50038.2	98288.6	115930	79017.1	55034.7	61398.8
A0A075B6R2	IGHV4-4	Immunoglobulin heavy variable 4-4	28204.7	30061.3	56366.7	28622.8	43937.9	22877.1	30850.1	36618.1	38305	40032	38295.1	41889.8	3519.26	38158.4	26688.9	65468.8	78065.5	126029	94246.4	39407.9	38515.2	34296.9	47369.5	43189.8	48240.4	16763.8	34121.3	28764	16903.7	34100.2	38631.9	109949	57455.2	35264.3	31758.3	42609.6	39202.9	39560.3	38110.6	47062.8	58790.2	59979.8	52021.4	37498.2	38284.5	51125.4	31415.5
A0A075B6R9	IGKV2D-24	Immunoglobulin kappa variable 2D-24 (non-functional) (Fragment)	174683	182608	441342	177788	523686	642832	263777	240415	860229	266358	120219	223732	479960	575342	486816	437368	267358	1.07076e+06	209791	275065	377343	252973	237084	387751	268231	242633	602889	293745	589329	377379	604577	561929	255615	561781	210111	392083	452826	171217	294213	358392	813433	429571	755806	342410	393185	305454	592406
A0A075B6S2	IGKV2D-29	Immunoglobulin kappa variable 2D-29	4551.7	4887.26	3756.94	5320.71	7220.68	6228.65	5658.31	3921.28	16769.3	15062.6	4069.43	9731.7	39470.7	20760.1	6436.11	2899.14	3562.55	9899.19	19891.1	6494.72	27005.1	6615.99	1985.99	19981.3	8485.15	6995.99	6506.81	103098	9804.09	8281.21	6396.58	7097.14	5486.9	10716	5860.22	35418.2	2961.23	10423.9	6269.26	3762.73	2010.85	6151.45	11088	4161.41	3798.51	6255.34	61642.8
A0A075B6S6	IGKV2D-30	Immunoglobulin kappa variable 2D-30	24313.2	9544.68	6338.52	15241.7	9473.86	5521.09	4816.9	12565.4	8396.32	16750.3	16165.8	26774.9	7086.05	75257.1	7988.73	5870.6	5110.71	19628.2	26155.7	29087	11479.9	14211.6	11672.7	21362.1	17216	7764.6	20937.5	7104.98	18183.6	38919.3	16953.5	11356.1	8768.48	14118	17383.7	7790.87	4895.18	8777.57	12795.4	16018.5	10944.3	15162.3	12257.6	45338.7	16252.4	35607.7	10695.1
A0A075B6S9	IGKV1-37	Immunoglobulin kappa variable 1-37 (non-functional) (Fragment)	35152.8	22442	44458.6	19260.6	18025.2	44234.8	25103.1	46153.6	25804	46309.1	66378.3	23878.9	51500.5	25276.1	46567.2	5854.62	78470.7	122336	22871.4	9840.89	15221.2	51152.4	107962	36948.5	9691.12	25122.6	3978.86	10787.2	25810.7	8234.25	60328.4	22412.2	119944	108686	52481.1	38776	30132.6	43776.6	52971.6	92046.7	156132	17561.6	24382.3	27081.1	33056.5	40320	15638.6
A0A075B6W8	TRAJ17	T cell receptor alpha joining 17 (Fragment)	40329.1	19843.3	54415.4	59432.8	16147.4	94138.2	41769.7	30606.7	75210.5	30586.4	13541.1	15589.3	10856.8	66315.5	19793.4	12094.8	25545.3	19334.2	30118.8	21562.8	7722.93	36870.9	36937.6	22603.4	21203.3	12007.8	29226	26129.3	48131.3	35607.5	130565	50102.3	31715.1	81678.5	150871	113240	17840.5	16732.1	92213.9	54133.9	59700	18396.6	26131.2	48552.3	86154.3	205252	42012.4
A0A075B7B6	IGHV4OR15-8	Immunoglobulin heavy variable 4/OR15-8 (non-functional) (Fragment)	54672.6	65906.7	65038.9	48924.1	16166.9	32629	54866.4	20359.3	24802.1	46411	23493.5	35946.8	26628.7	36076.4	94341.5	41966.8	77283.3	68676.4	189410	56701.3	64905.6	48418.9	40389.4	31826.6	56707.4	47589.2	41393.1	73840.7	29959.1	23651.1	80547.2	16079.4	89192.8	51788.4	50395.7	31986.8	27192.5	32431.6	38313	72597.1	68584.5	19452.9	50863.7	31482.8	29344.6	41804.4	14681.2
A0A075B7B7	GAS2L2	GAS2-like protein 2	4862.85	4050.68	4510.72	35222.9	2715.22	943.87	2667.74	6965.87	7220	2365.96	52040	33813.4	3232.51	1061.48	2584.96	2229.88	6391.47	124774	6102.13	10678.2	8214.28	8331.77	2022.29	19773	7481.5	10141.2	44328	1234.53	9131.78	37462.8	4145	5846.59	2003.65	65490.3	48105.4	3176.63	6994.57	2197.89	991.987	1417.15	13395.5	1053.18	46635.6	5326.29	3271.81	69172.6	1811.23
A0A075B7D0	IGHV1OR15-1	Immunoglobulin heavy variable 1/OR15-1 (non-functional) (Fragment)	30601.5	6018.73	4200.83	29481	21247.2	11820.7	5547.81	40429.5	25395.4	38991	6295.73	26555	8020.04	24528.4	25946.7	25157.3	6926.8	5913.54	73240.8	56413.9	11847.4	23430.3	16810.6	32925.5	8939.26	15644.3	30510	37664.6	26441.1	66320.3	34668.7	26036.8	34740.2	12251.5	28163.4	13506.9	14335	7626.75	66520.4	42985.8	10933.8	8003.6	12423.5	45138.4	10776.6	15531.4	12476
A0A075B7D4	IGKV1OR2-108	Immunoglobulin kappa variable 1/OR2-108 (non-functional) (Fragment)	99812.5	131448	156899	207732	95195.2	189644	123148	82491.3	171778	132132	54581.4	82273.2	241440	166317	159827	85218.6	74565.4	357327	61025	80764.2	79649.2	55018.1	112257	152789	133957	79595.3	92221	41291.1	103407	54057.4	149027	159590	113315	138698	102083	129474	74471.2	153691	132814	158514	137419	60695.8	130282	123173	108231	124576	203988
A0A075B7D8	IGHV3OR15-7	Immunoglobulin heavy variable 3/OR15-7 (pseudogene) (Fragment)	66784.5	73824.5	297399	88377.2	275917	107802	120352	64416.4	146662	42573.3	164611	115521	39772.6	124652	79341.7	51151.8	156330	160175	108000	150950	197397	156203	112075	255509	109814	86059.8	174563	95144	20426.3	116939	63170.6	86616.1	251690	278946	51260.1	46633.9	142692	92824	200037	122020	145365	112159	151261	186437	65562.9	92946	122950
A0A075B7F0	IGHV3OR16-10	Immunoglobulin heavy variable 3/OR16-10 (non-functional) (Fragment)	28606.5	24610.9	29126.3	35270.1	31482	15276.8	27787.7	29604.5	13028	9570.35	105458	57263.1	51910.7	19446.9	33147.1	47162.6	33901.8	39569.4	12383.7	16477.6	13308.1	38555.5	16537.9	17175.1	28975.2	11219.8	25880.8	16072.3	13555.2	1944.65	28146.1	32474	8629.75	18172.6	36549	41796.3	11305	27109.4	5268.49	19360.7	35373.6	25299.9	33351.8	15562	22150.4	12971	23951.6
A0A087WSY5	CPB2	Carboxypeptidase B2	77820.3	109787	95972.9	99362.5	108219	73545.7	84958.4	101210	116090	115480	87209.7	80315.3	104733	105684	82301.4	105175	71850.6	101400	119960	136296	81244.5	94074.4	79531.6	74165.6	86860.8	64900.4	67717.6	68832.5	92251	85548.1	64468.2	95112.3	128081	101577	86506.8	95001.9	106985	98035.1	114079	99485.7	113229	133013	140383	74771.2	83483.6	68007.3	75789.7
A0A087WSY6	IGKV3D-15	Immunoglobulin kappa variable 3D-15	167622	182162	265506	461555	183076	206785	160537	156173	295673	73647	169621	194685	42963.6	261303	199895	282043	341928	313346	383490	214431	268673	253841	262445	323832	336830	254964	120999	479645	609771	198969	300147	287936	180392	418709	314454	287630	192361	269320	355729	567893	430778	374104	428819	181986	202583	270843	258546
A0A087WSZ0	IGKV1D-8	Immunoglobulin kappa variable 1D-8	67658.4	38455	41992.5	70909.9	57102.7	90785.4	67350.6	49543.1	70036.7	55706.1	41824.2	50638.7	46543.2	57737.7	55642.7	61594.5	74262.3	88455.9	75325.7	70074.2	94027.7	42505	46636.7	85988.7	101734	104133	206126	38906.6	79607	111084	52400.6	73439.3	47440	93091	31951.3	31261.4	44361.6	74830.9	48026.9	72829.2	93704.2	88302.9	87010.1	61472.1	53210.3	83017.9	87904.4
A0A087WTY6	NBL1	Neuroblastoma suppressor of tumorigenicity 1	4255.71	3081.45	2595.51	5932.97	3634.83	3522.87	7532.51	5347.66	1351.68	8390.51	4921.9	5928.44	5602.29	8098.13	3674.87	6008.66	2787.86	1897.4	8578.44	2432.48	3005.53	2575.53	3747.42	1309.1	1599.5	2723.99	4213.04	2835.32	6808.86	4421.99	1793.41	2688.16	3535.64	425.804	2847.53	2590.96	1621.29	2487.37	5345.94	2836.64	2992.37	3175.21	3077.73	3269.03	2025.74	1611.22	2629.62
A0A087X054	HYOU1	Hypoxia up-regulated protein 1	3463.34	3244.21	3917.32	3080.15	3610.49	2675.97	5567.64	4696.19	3915.5	2158.65	2971.64	5834.48	3410.56	3727.53	2939.4	4063.73	1653.52	2757.98	3184.21	3031.92	6870.3	3665.57	3883.65	2732.11	3099.43	20983.9	3863.13	4469.18	1.48815e+06	4450.47	2136.96	3564.9	3787.92	5560	2143.08	2199.8	2969.83	2622.09	4918.19	2486.44	2829.84	2508.88	2405.01	3863.29	2688.13	1890.19	3129.8
A0A087X0Q4	IGKV2-40	Immunoglobulin kappa variable 2-40	28109.9	56350.9	24747.7	47818.3	64434.5	21729	22598.8	36660.2	64709.8	31617.9	35874.7	28649.2	44371.1	32957.2	33241.2	23214.1	25549.2	32270.7	53646.2	24241.5	42903.9	43616	40271.9	36143.4	57970.1	28687.9	44193.6	76835.3	58982.9	337516	25584.5	19320	22802.4	39409.9	35563	19379.9	42511.1	45884.8	36302	37780.8	40431.3	31434	77823.8	121896	29910.6	34824.1	32852.5
A0A087X1J7	GPX3	Glutathione peroxidase	206351	142581	174173	137239	169569	243194	100889	78299.3	144871	126960	72215.3	95410	157144	85974.8	94240.7	58248.2	193365	148583	118416	142259	164239	93628.4	106389	99085.7	128467	94345	100090	94966	76504.3	152353	146881	123581	115444	161236	108989	136561	117668	151873	138974	197246	116179	161821	163797	123107	81771.6	155056	150678
A0A090N7U9	RARRES2	Retinoic acid receptor responder (Tazarotene induced) 2	6427.94	6932.22	10471	9690.2	5710.52	11397.7	11344.8	9433.25	7621.74	12368.1	13514.1	7599.79	7960.88	9737.2	9431.44	8221.74	5851.58	10549.2	7353.87	7080.88	5454.11	8107.86	13410	6718.19	5887.14	6277.81	4559.29	4381.06	6074.15	4661.01	6952.5	8451.58	9484.81	8105	8228.65	8480.44	5749.51	6803.07	9526.96	8852.02	7125.97	9541.11	7584.27	14063.9	8802.92	5480.39	7856.28
A0A090N8P3	FKBP9	Peptidylprolyl isomerase	1.55989e+06	1.507e+06	1.61107e+06	2.36686e+06	2.26213e+06	1.49571e+06	1.66991e+06	1.74413e+06	1.95032e+06	1.7505e+06	6364.2	1.49184e+06	1.74334e+06	1.73699e+06	1.67153e+06	1.50158e+06	1.67803e+06	1118.02	1.83622e+06	2.65812e+06	6707.06	1.83248e+06	1.57409e+06	2.0407e+06	1.7631e+06	1.02487e+06	2.0872e+06	6343.89	1.48815e+06	1.75373e+06	4023.72	1.54188e+06	1.92289e+06	1.95178e+06	1.76045e+06	1.81231e+06	1.83942e+06	1.92613e+06	2.05934e+06	2.00381e+06	2.15908e+06	2.21352e+06	2.45467e+06	1.58141e+06	1.86261e+06	1.7556e+06	2.05336e+06
A0A0A0MRJ7	F5	Coagulation factor V	54794.8	63201.7	32931.3	42352.8	50923.7	51179.8	36483.4	55016	45146.5	59730.8	45386.2	42920.7	46487.8	61049.2	31680.7	60436	44802.2	43421.2	40325.9	84600.9	44030.2	52450.3	66953.5	42253.1	49940.2	35305.1	42945.8	40756.8	58136.4	53490.7	45282.2	44153.3	47822.4	57809.1	49824.9	45689.6	33016.1	40646.5	53732.8	50314.9	46867.4	55034.3	64574.1	52974.9	56266.6	38165.2	50665.9
A0A0A0MRZ8	IGKV3D-11	Immunoglobulin kappa variable 3D-11	103986	33958	74274.3	76996.4	87656.9	42418.3	49276.5	149514	136739	130445	49013.1	149881	14112.2	65015.9	105767	60908.7	96290.1	134246	127924	72401.4	280337	92205.8	86446.6	115237	160081	147993	311621	173290	61160.1	100116	151574	71816.2	62336.7	83589	57696.4	132168	28495.8	99864.3	44739.1	569338	77613.1	43492.5	159244	49691	32134.4	119743	138419
A0A0A0MS14	IGHV1-45	Immunoglobulin heavy variable 1-45	38298.7	30904.5	36160.1	76331	55857.6	55109.8	30044.5	41105.9	208380	22040.6	170920	111599	18348.7	74494.1	29773.4	40713.5	76319.2	50126.2	183669	380730	67782.2	27455.1	33488.5	42213.5	52933.2	50825.9	39902.3	64133.6	10200.3	17720.4	30769.5	47074	49202.4	22553.4	15371.9	71044.7	39688.7	80483	119845	50007	34880.3	36475.6	106564	50196	72620.1	83030.4	67286
A0A0A0MS15	IGHV3-49	Immunoglobulin heavy variable 3-49	608671	388076	417458	420426	414001	354945	499149	176148	524879	330328	406111	183468	238969	480234	734870	201814	532417	905072	354454	721389	797005	597020	470307	801999	633984	461168	313519	603174	470692	439483	588777	427897	581126	461131	922869	679982	414640	444893	687660	531766	931910	920202	394832	302211	354493	503644	429703
A0A0A0MSA7	EIF4G3	Eukaryotic translation initiation factor 4 gamma 3	8961686	4.9576e+06	7680615	12272888	18537824	6658991	10569687	7.50166e+06	12247828	9598505	8278793	5803516	13591218	10986948	6.56476e+06	12951673	7.56655e+06	7.42652e+06	13113529	10395386	9603260	3.57091e+06	5.94662e+06	8921758	9144541	11184190	8796550	8151583	8520096	10338542	9154663	9647762	10526828	12341710	2724820	7913592	11261008	8136518	9118741	11823467	6.75467e+06	8724944	7245680	10135181	7770133	9267336	12726196
A0A0A0MSA9	PVR	Poliovirus receptor	4053.17	4723.7	3530.34	3803.21	5877.84	4030.53	5469.67	5098.35	4825.93	3124.27	2619.43	4523.78	8236.64	3344.78	3664.37	4158.26	5285.25	4973.45	6167.94	5382.34	9953.94	5276.52	4944.4	2777.58	5817	4021.57	4068.87	6841.46	4600.18	5731.01	5638.81	3892.65	7572.87	4931.16	4538.96	4454.45	5457	4371.55	7615.23	6089.65	6006.98	4310.65	4543.99	2963.73	3825.45	3048.2	2702.39
A0A0A0MSG9	SUN3	SUN domain-containing protein 3	52268	44903.1	44897.5	155795	140824	56058.2	115533	55749.8	52873.6	157711	132235	97926.1	114600	31637.3	73293.9	80338.2	91631.1	103630	117016	129637	81983	88406.8	144646	134482	172140	104605	78510.3	100033	121971	111766	45169.8	44716.7	80073.4	50181.8	112388	78751.1	48243.4	44516.1	142542	178614	125243	165818	123697	39693.3	49077.9	65826.3	35803.1
A0A0A0MT36	IGKV6D-21	Immunoglobulin kappa variable 6D-21	276038	304844	317270	518465	532040	58889.6	241763	47854.3	231258	301409	349049	440620	219524	358016	294814	48480	151797	233129	304059	884266	311750	126370	407242	673849	388793	144367	8618.38	387996	132970	170418	208556	34827.2	242509	359364	468651	181978	56845	255161	247686	414891	89951.5	219703	75686.9	213515	398119	470012	120115
A0A0A0MT89	IGKJ1	Immunoglobulin kappa joining 1	169100	144443	199319	40446.5	25462.8	210000	1531.12	2250.85	422993	11451.6	31612.8	200745	3467.43	29000.1	170684	229778	12110.5	113815	52700	3729.66	133147	173448	161441	203951	140214	11691.2	53241.5	51840	21179.6	38098.3	255509	76083	3312.07	3363.92	138385	246725	106769	7285.47	3920.52	7405.5	28748.2	43918.1	48228.4	2052.4	7092.2	509625	38749.2
A0A0B4J1U7	IGHV6-1	Immunoglobulin heavy variable 6-1	260159	1.28843e+06	1.03003e+06	898419	1.51694e+06	659511	1.59751e+06	145897	740771	513511	170037	2.03948e+06	1.20165e+06	2.68658e+06	436159	959865	1.4421e+06	351616	1.06056e+06	925197	1876354	227309	224473	433139	324981	1.93946e+06	1.26806e+06	1.20766e+06	316712	404184	621219	543657	557070	1.6563e+06	723508	644633	455888	1.31595e+06	929133	424869	802117	455078	3.30913e+06	506879	958591	767220	313451
A0A0B4J1V2	IGHV2-26	Immunoglobulin heavy variable 2-26	18174.4	16982.2	16472.1	23274.7	30644.5	19403.6	19059.4	16433.1	30243.9	16276.7	25366.6	22274.5	25628.1	27309.1	16539.6	9665.54	17312.5	9944.9	13500.1	13542.1	26267.7	17854	12790.1	18670.7	19040.2	26523.5	47515.4	28165.9	21315.2	28022.1	28197.8	22416.6	18561	37829	20086.1	33236.4	18958.4	17687.4	14116.6	19834.1	13296.6	34786.1	38995.7	13576.8	22187.1	29690	31718.7
A0A0B4J1V6	IGHV3-73	Immunoglobulin heavy variable 3-73	1270.24	6072.08	11697.4	4113.73	7075.72	2323.24	7833.1	3938.87	30544.9	10087.6	6957.76	25085.4	5842.06	5871.01	2588.63	4304.23	1985.03	4653.87	8254.39	8149.01	15246.5	8632.93	2477.49	3963.67	18561.7	22649.2	22050.6	6491.26	12242.5	11436.1	16941.2	15883.8	8430.77	4730.1	8327.22	7267.59	3848.99	6753.64	7590.77	15905.9	20879.1	54637.9	8036.23	8453.67	2765.45	4475.33	2305.76
A0A0B4J1X5	IGHV3-74	Immunoglobulin heavy variable 3-74	651482	618603	809016	537988	816230	592748	911345	292490	750379	516840	516023	667181	204620	595985	734961	383534	537789	688044	561309	569751	1.66614e+06	479692	576219	577190	700342	341692	651486	625426	439346	400006	776584	867352	665410	780773	522008	632481	395516	597559	670217	3.1689e+06	718567	931916	1.07444e+06	763034	720723	471110	465153
A0A0B4J1X8	IGHV3-43	Immunoglobulin heavy variable 3-43	15140.4	17690.1	48231.4	7342.51	6309.43	23842.1	9144.1	89724.7	39970	7994.39	39054.7	31522	23075.1	9865.41	33972	34054.3	34218	12197.3	39210.2	25961.8	11899.8	12151.9	1855.76	58619.7	127503	36181.7	17146.7	111243	90481.2	50477.2	22803.3	18081.9	29130.9	49107.3	22852.8	27181	10062.8	10760.5	8852.56	15207.7	50232.8	4917.71	21881.6	2322.74	16440.8	35697.7	41149.1
A0A0B4J1Y8	IGLV9-49	Immunoglobulin lambda variable 9-49	41990.4	41931.1	203713	32150.9	239113	62434.8	27031.3	36426.8	187571	90646	1.78224e+06	748260	333437	45952.4	166703	11283	86907.2	371740	108333	180619	108596	603975	122103	61729.6	80300.9	97834.6	217301	117812	107725	78867.3	95104.2	94727.3	84808.4	54241.7	141161	158420	66315.1	128707	79050.6	116921	98591.4	48785.3	210795	72997.4	66470.9	6154.88	26190.7
A0A0B4J1Y9	IGHV3-72	Immunoglobulin heavy variable 3-72	215752	295962	390372	123119	171770	134947	223339	167739	133724	92068	173812	107837	33943.9	187714	95090.6	163285	181535	212397	143417	152216	199011	800809	132897	185497	211464	579668	88580.5	190663	204271	165043	170857	353204	82043	335839	121726	112723	636677	174930	94984.3	119464	203000	439646	467059	124821	769160	160256	237342
A0A0B4J2B5	IGHV3OR16-9	Immunoglobulin heavy variable 3/OR16-9 (non-functional) (Fragment)	4.28958e+06	3.97823e+06	3199962	3537248	2.09575e+06	2.39955e+06	3.30188e+06	4774598	4324996	2.00263e+06	1.81304e+06	3.65199e+06	665373	4.492e+06	2.54175e+06	2.16759e+06	2.96685e+06	4.12958e+06	2667749	3.18857e+06	3.18093e+06	3.06371e+06	2.39531e+06	3.86308e+06	4762554	1.03222e+06	1.53071e+06	1.67683e+06	1.91261e+06	1.37587e+06	5433069	4233137	3.56289e+06	3.67653e+06	2678498	3.26831e+06	3.00766e+06	3102709	2.67902e+06	4.26801e+06	2124529	3.22336e+06	3840917	4360675	4505403	3.18882e+06	5178897
A0A0B4J2B8	IGHV1OR15-9	Immunoglobulin heavy variable 1/OR15-9 (non-functional) (Fragment)	22960.8	21689.7	58311.9	29307.5	30023.6	36788	18236	41015.2	38075.3	10232.7	57946	16417.6	10905.9	36875.5	85812.2	32808.9	16624.7	20795.7	20456.4	3624.04	98502.4	56472.4	54162.3	26741.8	54663.7	10678.6	7883.37	17586.7	5365.91	34613.2	74129.4	72313.2	39812.6	19302.3	38766.9	27222.9	19101.3	23025.4	49741.6	86213.7	32691.3	73145.7	14435.9	28994.9	15468.4	11986.6	58498.5
A0A0B4J2D9	IGKV1D-13	Immunoglobulin kappa variable 1D-13	17823.7	12386.2	24832.3	15909.6	30450.7	176886	48090.8	33028.8	37263	126379	30312	17222.1	126781	16964.7	21260	56338.7	24765.8	29097.1	34291.7	38200.8	23872	15979.9	25702.4	17982.8	67256.4	37843	26024	23233	49105.3	29923.3	28368	108142	30973.9	53941.2	33131	38907.3	76130.6	20439.5	24674.5	17406.3	23320.6	43993.1	41059.6	25483	16493.7	43596.8	25135.7
A0A0B4J2H0	IGHV1-69D	Immunoglobulin heavy variable 1-69D	1435.17	1052.64	12871.2	21158.6	14674.7	26041.4	10041.7	11048.7	11216.7	10873	60769	1380.61	12159.3	12032.5	7718.61	8483.94	8987	16928.7	8661.75	11331.8	8257.92	2834.18	9064.19	9080.89	1174.2	11800.4	13728.9	4676.32	9119.84	14846.5	8841.56	13365.8	8966.42	5446.1	5249.97	8543.11	5328.81	8079.78	22733.3	9800.51	11480.5	6521.4	10527.8	7210.25	11913.5	30447.2	9487.11
A0A0C4DFP6	CRTAC1	Cartilage acidic protein 1	47493.8	21708.4	17789.2	24967.6	34443.9	14177.8	18802.6	13998.4	10146.9	24312	24531.3	9752.02	19422.3	17478.4	14695.8	11917	15913.2	18890.6	9550.05	25339.5	39468.6	27119.8	11612.4	16485.4	8108.12	12559.9	22174.4	18513.2	33573.6	27179	20977.5	25253.2	20858.6	11625.8	14433.1	25987.9	26106.3	28167.8	33676.7	35352	25593.8	17703.5	44868.7	23870.6	34439	30314.7	25349.3
A0A0C4DGB6	ALB	Serum albumin	36685	38437.3	57655.6	52888.7	22121	29093.6	43435.3	30980.1	20741.2	47151.5	28142.6	9018.95	22324.9	5543.16	9708.75	26480.1	6725.61	19534.6	20924.6	13998.5	20957.4	27108.8	19008	25967.9	16822.7	15674.6	16995	15569.3	34742.4	49127.5	17349	36595.1	82784.2	22967.1	24286.2	16755.7	33794.6	21683.8	12885.9	76389.6	13949.9	51927.6	46317.2	39623.3	20355.2	43548.2	32934.1
A0A0C4DGZ8	GP1BA	Glycoprotein Ib (Platelet), alpha polypeptide	19743.3	48418.5	36619.8	34348	33274	38450.7	39612.4	49048.4	27663	29476.9	40294.7	21302.2	24304	34417.1	35832.5	32377	27928.8	16404.8	17369.5	38492.1	29034.9	32221.3	47442.2	16289.2	13377.5	25762.5	16894.3	16147	43299	11972.8	16029.6	31354.4	29767.7	31016.8	21314.1	18175.7	32624.2	12025.8	31572.9	24986.7	9312.68	22487.9	27473.5	30123.1	21828.2	33776.5	31746.8
A0A0C4DH24	IGKV6-21	Immunoglobulin kappa variable 6-21	54658.9	43534	49701.8	5402.73	78834.8	28858.6	56700.1	28969	90055.3	10429	51456.3	49670	39190.6	48957.3	53658.5	88281.2	46624.3	67500.1	23379.2	78937.9	37314.2	41203.3	60112.5	124190	56831.7	41232.1	74140.2	50206.4	9598.63	112227	57323	40946.2	41902.6	84474.2	81666.8	67908	45502.9	46555	56808.4	19261.6	61865.6	47956.2	58961.9	28734.8	33353.8	77973.8	90949.7
A0A0C4DH25	IGKV3D-20	Immunoglobulin kappa variable 3D-20	988670	983674	1354983	1.43237e+06	1.58027e+06	752335	1.38949e+06	754104	1.66629e+06	679715	736183	1.17863e+06	118469	1.0724e+06	29133	701786	633511	8930.76	1.04867e+06	874347	2.05099e+06	1.13649e+06	968649	2.26955e+06	1.74388e+06	1.60674e+06	1.65264e+06	1.64202e+06	1.33503e+06	1.28007e+06	2.08686e+06	859383	39606.6	1301845	1.14929e+06	1.39405e+06	686159	1.05011e+06	1.45658e+06	7004482	1.57114e+06	1.31686e+06	2.13511e+06	986306	1.24066e+06	1.74974e+06	1.32428e+06
A0A0C4DH30	IGHV3-16	Immunoglobulin heavy variable 3-16 (non-functional) (Fragment)	92502.4	79988.8	75805.7	31855.8	79125.9	94296.3	44754.4	74170.6	45210.8	28337.2	53721.6	16812.1	67418.2	127877	153171	39879.8	88853.8	73145.9	31555	43611.1	41059.6	149584	67573.9	159532	87669.2	67499	37859	199873	95376.4	37399.1	67051.9	83879.1	59305.6	241067	45853.1	98435.4	71748.7	115351	79365.8	70105	100544	96693.4	51019.2	55734.3	83164.3	58156.6	203021
A0A0C4DH31	IGHV1-18	Immunoglobulin heavy variable 1-18	21840.4	7609.5	50050.1	2739.55	19729.6	7298.61	3563.56	70889	14987.3	2356.38	19134.5	46690	10864.8	12873.6	29009.3	13990	20128.9	14082.9	41508	30823.9	39441.6	7320.65	13607	21363.7	33122.7	24534.8	60642.7	43209	13793.9	42677.2	5894.48	20765.6	41956.9	26111	2822.91	33079.9	16263.7	44029.5	2838.76	10588.3	31611.2	29982.9	43643.5	2951.91	21677.4	23059.5	5510.66
A0A0C4DH32	IGHV3-20	Immunoglobulin heavy variable 3-20	12699.6	29221.6	13527.7	75246.9	15521.2	29026.3	15408.1	5844.3	16124.1	5830.8	4924.97	7997.75	39207.6	14489.9	20536.6	19881.9	41643.8	21083.1	58360.3	11304	46936.8	37105.5	11265.1	20235.7	14248.8	20416.5	22905	23263.3	16313.9	6474.11	22916.7	31594.1	4139.3	10493.8	18895.8	3843.68	13723.4	35512.6	26603.2	13761.7	12137.3	19124.9	35771.2	9585.49	8609.61	35342.3	15810.2
A0A0C4DH33	IGHV1-24	Immunoglobulin heavy variable 1-24	30963.7	38632.5	19350.5	6609.54	1876.58	3784.31	12431.2	13203.9	7412.82	4543.02	14136	109290	4795.35	6138.1	6683.12	5614.04	6377.26	9629.61	17463.3	2488.25	9459.63	2752.33	6024.58	3971.49	5253.79	6598.71	3313.69	7744.01	25015	10160.7	5781.25	35266.4	8071.26	9527.6	3918.58	8284.26	3449.59	9863.9	5688.57	14506.2	9720.04	15141.8	4235.9	5570.9	3815.08	2859.84	2076.67
A0A0C4DH35	IGHV3-35	Immunoglobulin heavy variable 3-35 (non-functional) (Fragment)	476153	579447	442055	517162	350402	433558	525940	546326	325940	393561	400379	815915	319012	709325	421856	617208	202914	379912	378099	234518	790142	670562	569715	548579	810732	445189	472803	575809	309405	323316	929846	352920	515112	754200	395483	498990	210554	904345	432917	499402	473159	745921	554960	661950	889250	665856	688810
A0A0C4DH36	IGHV3-38	Immunoglobulin heavy variable 3-38 (non-functional) (Fragment)	49192.8	39664.2	56088.9	82317.7	102095	67040.1	70867.5	49047.4	107174	70511	49948.9	69682.4	33556.6	95982.7	84403.6	74022.5	51760.7	50665.1	71490.8	118329	112816	63310.9	91936.5	85962.2	158151	138143	241256	119807	157261	203730	38917.3	40771.1	84152.6	81755.8	101338	76873.4	84877.7	77571.6	58975.2	104208	77036	75890.1	61097.1	41386.7	45650	52380.8	62407.7
A0A0C4DH39	IGHV1-58	Immunoglobulin heavy variable 1-58	735.311	7681.27	5002.82	15576	36611.6	13440.2	662.18	1157.7	2472.5	18488.5	16098.9	56533.2	4679.85	11006.9	7532.28	16858.5	12002.2	7464.78	14933.7	18112.4	11470.5	2110.68	27998.3	15475.8	13300.2	13215.9	31695.6	42690.4	7697.71	14285.2	24715	755.234	12795.1	2158.18	16642.9	3177.04	11373	25619.6	25201	1397.57	20028.7	9403.83	33333.1	35622.4	8437.63	31986.2	13565.2
A0A0C4DH43	IGHV2-70D	Immunoglobulin heavy variable 2-70D	1910.42	4606.02	4464.22	5959.47	3988.64	4096.08	4658.14	10069.2	18369.4	3729.55	4742.48	4861.46	3813.57	7273.86	6278.76	4288.57	4749.98	2045.11	5815.72	6074.72	4130.29	3857.37	5095.48	4212.96	1587.54	5434.77	8701.03	13039.1	13964.9	7992.09	4498.08	4278.15	3270.67	5592.67	4779.73	10447.4	3896.22	2103.1	11006.7	6153.83	10605.6	5415.78	2240.61	3021.28	3179.51	5706.97	4209.52
A0A0C4DH67	IGKV1-8	Immunoglobulin kappa variable 1-8	351017	248467	463906	621400	243634	925042	348179	340498	438769	406719	418984	676164	450523	433876	569996	432936	375981	429619	517745	281393	358986	398332	368505	768440	571388	444264	884410	274663	429571	412369	703297	427725	369376	464530	366867	341164	380163	314502	290375	413522	387162	308283	390522	383936	508402	617695	411782
A0A0D9SGG1	LCP2	Lymphocyte cytosolic protein 2 (SH2 domain containing leukocyte protein of 76kDa), isoform CRA_c	200412	99302.9	107154	9237.1	4622.98	11903.1	3436.55	5310.38	112416	10118.5	11997.8	80967.7	14196.7	9409.76	38107.9	181169	4866.53	5148.41	8513.87	11921.7	63402.2	72326.6	123267	171247	11554	5934.94	141991	45158.2	58646.4	63221.3	9604.36	77053.8	4978.8	70757.4	90794.9	235835	52222.8	67466.8	2387.49	49297.7	46749.9	45088.6	49940.5	78713.6	69757.9	7218.89	104304
A0A0F7G8J1	PLG	Plasminogen	32861.3	30926.5	36082.8	48858.9	38988.2	31724	48891	34103.9	26578.2	40009.1	15854.4	24212.5	44811.6	34637.4	28923.5	34964.6	24457	36948.1	33822.2	45309.3	26495.2	28925.7	21454.4	15658.5	22668.7	11132.3	15146.1	18493.2	35942	24812.4	26026	58655.7	36392.7	65338.5	28075.8	24446.4	32552.7	28540.8	51867	48021.1	28104	35793	38525.7	30482.4	36830.6	30837	18718.5
A0A0F7T737	IGHV4-34	IGHV4-34 protein (Fragment)	5768.52	13385.1	32791.4	20819.9	11720.8	23856.1	10930.4	176420	31432.9	33463.2	19479.2	22417.3	12809.1	14744.2	10303.9	8310.42	18954.7	26984.8	21606.2	20347.3	28614.2	6614.08	12907.9	8822.54	18056	6910.59	33057.3	38253.4	22419.2	25372	11869.6	21051.6	13959.8	22276.1	5767.92	9825.78	28082	8839.88	12719.4	22209.3	19612.3	19437.1	17891	27595.4	27766.1	23947.7	47158.6
A0A0F7T8B3	IGHV5-51	IGHV5-51 protein (Fragment)	16460.7	23374.2	37270.4	35022.8	30437.4	387175	22463.8	29318.2	27849.7	67857	10970.7	21103.9	39913.4	29117.7	61988.7	26852.3	39811.2	46455.2	46491	23050.1	33854	16689.5	14652.7	21235.6	36311.5	16937.3	19716.2	20956.8	14333.7	11813.3	47273.2	19777.5	8376.59	31904.5	17304.9	25031.7	10996.4	112860	5960.72	62318.5	43422.8	39608.1	27989.8	35012.7	77649	79861.3	22855
A0A0F7T931	IGHV4-39	IGHV4-39 protein (Fragment)	823125	434099	582669	793461	1.13822e+06	347592	361765	482544	727902	484179	737769	1.52712e+06	592042	566369	596719	538588	1.075e+06	481963	952413	584020	1.07279e+06	453429	544317	841646	697358	308983	762618	563368	500670	445004	662824	511728	704505	935717	521160	684319	340329	371944	731893	638726	1.24972e+06	856644	914830	291133	471860	847954	618689
A0A0F7T983	IGHV1-2	IGHV1-2 protein (Fragment)	2197.28	4953.72	16015.7	9329.24	11548.1	5580.78	16723.9	1951.78	13705.7	14095	6581.54	5865.72	16474.3	8062.25	13341.6	3558.02	5465.29	7462.45	5726.41	9167.91	4454.6	4320.89	5015.91	5109.73	9865.21	6691.83	8240.08	15048.6	7111.52	25150.3	3495.85	9106.55	12025.1	16245.1	34821.6	14567.9	16994.7	153735	15603.3	6398.13	3393.23	4654.23	5163.42	8715.97	9228.71	25464	18199.9
A0A0F7TC28	IGHV4-4	IGHV4-4 protein (Fragment)	408626	294063	371350	564951	556484	234258	319110	311122	308581	387263	514752	763540	490816	275539	461591	414179	553386	555128	658882	379685	725290	365027	370338	289140	499145	463220	593460	406077	373394	326509	438362	301010	496159	650240	271899	466594	234705	464715	448250	440338	636758	259838	616402	541083	345079	474478	404655
A0A0F7TD49	IGHV3-7	IGHV3-7 protein (Fragment)	46461.9	17413.5	26773.9	33789	22187.7	27403.4	31868.5	7377.53	14617.7	26015.6	26457.8	32583.8	6545.51	22726.5	39947.1	26617.9	34244.4	29176.3	39293.1	3624.53	31554.4	37473.7	9350.93	40835.9	24513.1	25383.2	21387.1	35664.8	18807.7	24108.3	60070	48810.7	25647.9	35216.2	23466.7	32952.7	38074.7	37441.8	22373.2	36763.3	44749.6	28533	32522.8	18592.7	16912.4	15446.7	18890.8
A0A0G2JMI3	IGHV1-69-2	Immunoglobulin heavy variable 1-69-2	1435.18	1052.65	12871.2	21158.6	14674.7	17364.6	9283.28	7941.11	11216.7	6171.98	31108.8	1380.61	9472.9	9210.36	7718.63	1832.92	3595.56	11086	8635.69	8157.51	8258.16	2834.26	7883.88	5714.72	1174.26	11800.4	7311.31	4614.25	9119.84	14846.5	6068.59	7985.34	8966.42	14655.4	5367.13	6779.04	5328.81	5653.63	22776.8	7450.34	6015.63	6609.25	7796.9	7277.63	11913.5	17082.7	9487.11
A0A0G2JRQ6		Uncharacterized protein (Fragment)	1.39023e+06	236171	1.26617e+06	1.3972e+06	172298	376242	642184	237937	318842	261374	195766	496287	1.38832e+06	922417	1.11483e+06	259615	1.09721e+06	537586	358193	1000870	295342	278865	343324	1129931	700294	1.15896e+06	251387	177896	381595	130365	458104	359103	635275	841160	1.29621e+06	380754	553311	438994	566656	313613	318105	223860	303231	252923	854453	258453	238847
A0A0J9YW62		Uncharacterized protein (Fragment)	4492.11	6749.61	5909.09	69387.8	4549.67	84631	17904.3	209724	28868.4	8145.28	6141.81	1590.74	5628.05	7916.42	15774.9	11851.9	16272.4	18342.1	30770.6	51964.1	4380.82	7122.89	7741.96	11655.1	14055.7	13386.1	17602.9	10367.2	16695.1	9707.75	33772.6	4709.33	12377	8998	18151.9	9262.59	11143.8	15347.8	16315.6	11717.4	12241.1	7568.82	10281.6	11224.4	18613.8	19605.4	8580.37
A0A0J9YX35	IGHV3-64D	Immunoglobulin heavy variable 3-64D	160289	176987	145436	314349	129461	138127	175811	116766	631546	91934.5	102609	415029	81624.8	281366	193231	191675	96403.6	711195	288145	319253	237102	434980	856902	223896	425773	204556	139246	210867	415993	474522	122863	87762.7	249736	230038	173043	154628	115684	114947	181497	244648	149273	140905	384799	95792.1	221919	209190	146104
A0A0J9YXX1	IGHV5-10-1	Immunoglobulin heavy variable 5-10-1	141164	53242.9	354018	360283	312337	186073	229413	150260	380554	321808	171479	239608	251381	172011	328252	438055	269481	393738	280800	80899.4	370996	104245	273682	302544	447224	388866	457449	148624	100967	304073	162340	152731	69051.1	243382	77034.2	194735	98268.1	142394	83349.8	228090	196482	701659	233645	410983	321588	303152	143931
A0A0J9YY99		Uncharacterized protein (Fragment)	52243.2	70950.1	50818.3	82038.7	134321	67386.7	83065	6817.13	81168.4	44042.1	26008.7	32185.7	48330.1	47942.6	66659.7	71217.8	30375.6	86552.3	31515.2	70489.4	991626	30273.9	71876.7	57146.5	85080.6	38835.4	8948.82	15164.1	35444.4	67040	78299.1	64153.7	85177.1	153207	93082.4	118995	43774.3	66016.9	65887.4	80494.9	207966	119494	69170	47470	72904.6	64141.9	49800.1
A0A0K0K1J1	HEL-S-2	Cystatin	38032	53966.8	50933.8	107173	54785.7	33092.4	120087	77143.8	44934	142778	117959	42282.1	56543.2	85375.2	68550.3	91106.9	50967.2	29767.2	73850.8	47493.2	68156.2	50785	74908.2	36547.9	39038.2	82911.9	62611.6	67793	113965	46671.9	48880.9	53866.4	52308.4	40434.6	62784.8	34629.9	44244	35560.2	74826.1	53890.7	48735.7	66166.1	31805	71104.3	63282.8	47847.4	50871.4
A0A0K2BMD8	HBA2	Mutant hemoglobin alpha 2 globin chain	1.49224e+06	1.77011e+06	3.04572e+06	1.88075e+06	1.15428e+06	237158	876340	831673	602373	847842	579789	1.17817e+06	947129	460495	1.01844e+06	768321	743572	569537	618762	1324681	478403	476537	376320	1.54033e+06	1.45181e+06	1.67688e+06	2.03296e+06	1.04696e+06	551491	1.37042e+06	3279874	1.38997e+06	4277374	1.43777e+06	1746713	1.08016e+06	1844865	2861697	1.64537e+06	3.79785e+06	3.17918e+06	1.80635e+06	1.32604e+06	536336	941221	1.14156e+06	657596
A0A0M3KKW6		Fab Hu 15C1 Heavy chain	113420	162937	213998	221435	272624	133267	248649	108547	340012	210011	415428	582775	278807	199879	42040.4	266160	250601	418728	252830	209564	95439.2	243973	140000	240623	414479	53765.1	79696.5	44432.4	211245	166338	301877	174489	343442	169458	190645	266732	171169	93752	238949	94584.4	438914	335789	128884	95029.9	225524	337808	210304
A0A0R7FJH5	F12	Coagulation factor XII	91855.9	24589.1	45074.1	21028.2	56208.1	32817.8	38473.1	37833.2	69500.7	127493	38722.1	51782.8	84658.5	25368	39516.9	40201.8	32147.8	84661.3	102725	131249	114552	84841.4	71613.6	50785	80665.4	86955	102111	58798	34873.9	77345.4	39980.8	32568.9	49759	28197.3	23039.1	16915.3	53208.3	46718.2	57212.4	28450.8	55969	70488.4	93295.2	30361.3	65779.1	47100.9	62580.1
A0A0S2Z3D5	APOE	Apolipoprotein E isoform 1 (Fragment)	2.47008e+06	1.62448e+06	1.06388e+06	1.40286e+06	2.9832e+06	2.67241e+06	2.49807e+06	1.74229e+06	1.51863e+06	3528106	1760771	1.95564e+06	1.7533e+06	1.63916e+06	1712702	1.80715e+06	1.09585e+06	1.87953e+06	2635961	3.05612e+06	2.41479e+06	1.58957e+06	1285910	1.95311e+06	2.05355e+06	1.37936e+06	1.38783e+06	1.43099e+06	1.73843e+06	2.51026e+06	1.02756e+06	2.33345e+06	1.37237e+06	1.98509e+06	2.20103e+06	2361233	1.52341e+06	1898844	1.46338e+06	1.59703e+06	1.40471e+06	2.00243e+06	3.95091e+06	1.77793e+06	1373198	3.10355e+06	2.48723e+06
A0A0S2Z3F6	CETP	Cholesteryl ester transfer protein plasma isoform 1 (Fragment)	18068.4	32884.1	17811.9	7890.23	15774.8	18599.3	17676.1	21777.2	16202.1	9394.88	14778.4	12179.7	33255.2	14717.2	12638	14009.6	12175.7	23906.9	12023.8	14565.4	20370.1	23242.9	25452.9	29494.5	13267.2	25293.5	17274.6	13699.5	8476.16	21186.5	15119.4	18904.3	18278.7	8652.61	13373.7	27629.3	12712.2	22320.1	17484.5	12245.1	17456.1	12884	15238.4	21331.3	15296.8	26167.6	16097.9
A0A0S2Z3Y1	LGALS3BP	Lectin galactoside-binding soluble 3 binding protein isoform 1 (Fragment)	26485	58550.2	28289.6	26435.6	31544.9	37158.4	41709.8	39673.9	31680.2	23490.6	77699.2	16511.6	52531.1	43779.1	49699.6	38971.6	40353.6	33339.4	37656.8	43702.2	59524.4	30338.5	86050.9	20824.5	64032.5	24320	44170.9	33686.7	26455.2	31429.9	72695.3	32888.6	22192.2	26609.5	26195.7	52739.4	26308.8	30473.8	26079.9	23869.8	17015.2	30581	34459.5	24300.7	60037.9	33895.5	25842.4
A0A0S2Z428	KRT6A	HCG2039812, isoform CRA_b (Fragment)	72908.5	107579	53881.2	54337.7	61805	72559.5	128687	39978.6	502538	49571.9	46132	41151.6	106488	74557.5	82217.5	57318	172688	212241	79609.5	99218.4	59709.2	108872	66898.8	104772	22074.8	66623.4	45990.3	48467.5	59919.8	52493.2	67844.4	29781.9	38382.3	14382.2	41452.4	130667	143424	26393.4	86389.9	90675.4	100489	120467	130400	95488	247140	144550	80935.2
A0A0S2Z4F1	EFEMP1	EGF containing fibulin-like extracellular matrix protein 1 isoform 1 (Fragment)	119811	78915.7	89622.1	131363	117241	103870	186951	110782	99535.5	123827	155995	141132	124956	125593	111139	156212	103532	103719	168276	120014	149147	101869	146294	76529.3	116176	112642	152479	114249	127387	98122.4	67080.4	70577.9	69992.4	92080.9	105107	88299.8	78091.3	76248.8	129213	65259.6	99990.6	92077.2	85687.8	79690.8	77811.6	71179.6	98652.2
A0A0S2Z4I5	CFP	Complement factor properdin isoform 1 (Fragment)	85012.4	109953	106497	51615.5	71187.8	62580.4	82594.1	118344	72649.5	111927	91267.9	59162.1	115998	100248	100051	73648.9	66357.6	114190	85165.2	153624	86599.9	83391.2	110918	83382	83699.9	94599.5	56831	63990.3	107632	106348	106263	109502	81125.8	118730	73664	94646.9	130433	114121	76386.1	107960	108218	93471.7	96174.1	82725.2	89578.2	144764	81438.1
A0A0S2Z4K3	PROS1	Protein S isoform 1 (Fragment)	254911	233998	276594	272370	307400	191789	249257	231159	308602	445835	248372	183959	316501	287638	218558	265572	239237	277657	239189	521036	326897	265133	322747	280825	255828	258592	224389	323910	442711	389979	200780	267731	288493	231535	196669	291569	260667	254118	351928	402515	315538	363112	404426	284180	270588	260810	249946
A0A0S2Z4Q2	TGFBI	Transforming growth factor beta-induced 68kDa isoform 1 (Fragment)	22542.2	32707.7	30886.3	28853.3	35693.8	27174.2	30877.6	18385.9	32076.8	29369.4	36606.4	24794.4	27750.4	41629.1	34636.9	24973.3	21917.6	33608.9	21256.5	29895.4	42024	29303.8	28534.8	29468.5	32546.6	25375.8	23041.4	31213.1	26217.4	35789.5	28579.7	46476.1	35895.1	35478	29553.5	35533.1	25953.9	22734	25837.4	39966.6	32282.6	26296.1	34561.6	24776.7	26941.3	23948	20804.8
A0A0S2Z4R6	SCGB1A1	Secretoglobin family 1A member 1 isoform 1 (Fragment)	3607.2	1.507e+06	1.61107e+06	2.36686e+06	2.26213e+06	1.49571e+06	7636.48	1.74413e+06	5133.2	4613.72	2255.03	5165.81	1.74334e+06	5281.51	1.67153e+06	2778.71	1.67803e+06	2.09259e+06	1.83622e+06	2.65812e+06	2.40488e+06	4331.47	2214.8	2.0407e+06	1.7631e+06	1.02487e+06	2.0872e+06	2.17908e+06	2983.96	1.75373e+06	1.61401e+06	1.54188e+06	1.92289e+06	1.95178e+06	1.76045e+06	1.81231e+06	1.83942e+06	2573.86	2.05934e+06	2.00381e+06	2.15908e+06	2.21352e+06	2.45467e+06	1.58141e+06	2230.85	1.7556e+06	2.05336e+06
A0A0U1RQI6	CLASP2	CLIP-associating protein 2	170195	177322	134122	175736	179639	109423	119551	164612	146776	223343	151020	114608	162020	154517	122606	126904	113639	124380	155297	190752	217991	128836	167898	171897	113815	162565	143809	136605	225926	177729	138764	141886	155323	167929	146688	127830	170186	167920	176555	257193	169284	188254	270569	154620	131874	136049	123131
A0A0U1RQJ2	DST	Dystonin (Fragment)	1.55989e+06	1.507e+06	1.61107e+06	2.36686e+06	2.26213e+06	1.49571e+06	1.66991e+06	1.74413e+06	1.95032e+06	1.7505e+06	1.71203e+06	1.49184e+06	1.74334e+06	1.73699e+06	1.67153e+06	1.50158e+06	268884	2.09259e+06	1.83622e+06	2.65812e+06	2.40488e+06	1.83248e+06	1.57409e+06	2.0407e+06	1.7631e+06	1.02487e+06	2.0872e+06	2.17908e+06	1.48815e+06	1.75373e+06	1.61401e+06	1.54188e+06	1.92289e+06	3124.71	1.76045e+06	1.81231e+06	1.83942e+06	1.92613e+06	2.05934e+06	2.00381e+06	2.15908e+06	2.21352e+06	2.45467e+06	1.58141e+06	1.86261e+06	1.7556e+06	2.05336e+06
A0A0U2ZQU7	CDH1	E-cadherin 1	8628.62	5328.02	16310	2420.66	10172.7	3774.2	14712.4	10255.4	9979.99	5029.77	8884.52	6673.46	9522.95	13163.2	8632.56	11319.9	12286.6	5122.06	8090.11	6229.2	5956.73	9448.55	17410.9	2854.53	6693.7	3679.37	5932.48	5793.07	7977.11	3138.76	6812.65	8769.56	4236.71	8094.03	9489.82	12905.8	15203.6	6570.4	10774.2	3990.91	8153.71	7318.86	12533.4	10944.3	2688.78	10050.8	5690.26
A0A0U4ERW6	HP	Haptoglobin (Fragment)	86879.6	47974.9	84830.9	54284.5	94264.4	81200.1	6326.34	144077	184610	70889.1	21578.7	136487	35779.4	89465	109048	61872.3	115571	77122.7	68898.7	264246	62237.4	85485.6	206071	86100.5	34706.3	107413	153629	74103.3	115813	101922	54417.8	64683	49872.1	27851.7	47710.8	140105	120645	109711	27740.4	61241.2	117837	116974	57674.5	114672	54224.9	89101	49793.4
A0A0X9T0I7		IBM-A2 light chain variable region (Fragment)	148418	215359	220205	226298	159829	157574	92012.6	96463.7	223143	74964	77944.1	127222	103614	151816	116713	117195	101036	312082	331602	160621	183169	138435	87619	102446	88861.3	90959.7	108139	159642	60582	47332.5	189990	163375	168457	131908	135726	175575	58224.3	191848	55545.6	217632	278684	225718	87660.3	143376	133618	144917	204243
A0A0X9T7T4		MS-D3 heavy chain variable region (Fragment)	34198.5	54797.1	81000	113102	60091.2	40775	45363.2	23975.8	92761.8	66495.9	91474	39158.7	30745.6	42523.5	38099.2	44987.7	67892.9	125013	55851.5	61270.8	72169.2	84120.8	23703.1	67086.7	118092	97871	43010.5	85072.1	76420.1	87966	58718.2	53863	65184.4	55453.5	134072	57464	39576.6	67234.3	38546	50229.8	66198.7	47122	83548.2	51661.8	49063.8	43763.1	75960.5
A0A0X9T7V9		GCT-A4 light chain variable region (Fragment)	3.33345e+06	4108167	6.44073e+06	10763843	3459228	4.50887e+06	3.89754e+06	6320681	5.78136e+06	3838826	4.01261e+06	3.76279e+06	1.70702e+06	4631979	6.36959e+06	4.16685e+06	5015215	5488891	6.33573e+06	3.55013e+06	10333793	5167762	4747565	5435597	6.26508e+06	4933604	2.44651e+06	5.00127e+06	3.35836e+06	2.50804e+06	6.09385e+06	5.53311e+06	4750453	7.61728e+06	4519366	7328701	3847468	5155269	6.25155e+06	7261461	6416603	6927698	6.19674e+06	3.98639e+06	4.46438e+06	6.22564e+06	5374953
A0A0X9T7Y9		IBM-A2 heavy chain variable region (Fragment)	14497	20342.7	12593	41941.8	9849.91	13325.9	17787.6	16272.9	15532.7	13841.5	38698.7	32129	20895.7	7214.98	17479.8	16089.5	16640.2	11721.1	25079.6	9149.22	23652	28882.2	7989.1	43543.2	22028.5	17927.8	53151.1	15249.4	27158.1	25308.9	15888.8	25417.1	14713.6	7960.24	16035.1	30878.6	7335.07	13230.5	10616	16315	17176.2	28500.7	22194	22834.5	17998.7	37746.5	15138.7
A0A0X9TD47		MS-D1 light chain variable region (Fragment)	1.55989e+06	1.507e+06	1.61107e+06	2.36686e+06	2.26213e+06	1.49571e+06	1.66991e+06	1.74413e+06	15726.1	4914.18	1.71203e+06	1.49184e+06	1.74334e+06	1.73699e+06	1.67153e+06	1.50158e+06	1.67803e+06	3275.82	1.83622e+06	2.65812e+06	2.40488e+06	1.83248e+06	1.57409e+06	2.0407e+06	1.7631e+06	153321	307253	188222	53296.9	19871.3	1.61401e+06	1.54188e+06	2744.78	1.95178e+06	1.76045e+06	1.81231e+06	1.83942e+06	1.92613e+06	2.05934e+06	2.00381e+06	2.15908e+06	2.21352e+06	2.45467e+06	1.58141e+06	1.86261e+06	1.7556e+06	2.05336e+06
A0A0X9USK2		MS-A6 heavy chain variable region (Fragment)	10476.7	13519.2	12973.8	52726.3	21731.6	44419.6	14015.1	30196	22176.8	9597.33	19702.9	13910	9924.52	8268.59	23284.4	17610.3	18547.7	7777.73	10447.9	10079.4	16011.3	19990.4	13393.1	16092	13670.6	22099.7	82346.9	10087.2	4971.75	22549.7	10282	5178.76	4120.85	18899.6	21840.7	21721.6	8055.13	6072.54	9054.28	9565.28	22366.5	6985.52	16347	10302.8	12195.3	18354.9	12154.1
A0A0X9USL5		MS-D2 light chain variable region (Fragment)	47902	41938.2	53944.7	50675	1.25087e+06	47448.6	50489.4	161799	90125.2	45953.6	70379.9	857382	74180.7	51668.6	78448.9	57798.9	50014.3	70302.3	86950.2	106016	45130.9	64979.5	69885.9	69594.7	51846.2	206503	63927.6	79932.3	77062.8	49231.3	79892.5	51627	44813	65676	144463	43462.3	74707.5	70158.5	52984.6	49229.4	58877.2	95578.1	52569.6	41649.2	37335.4	585964	67617.5
A0A0X9USM3		GCT-A4 heavy chain variable region (Fragment)	17280.8	48601.8	37882.9	36978.5	27700.8	34943.9	29531	38295.8	69364.1	19305.2	119514	27236.9	3298.1	45635.1	73176.2	24146.1	71591.8	28209.7	124331	37143.7	66012.3	52319.1	6088.32	45230.3	31179.7	11191	53346.9	18910.8	33914.6	6742.58	19728.9	20912.4	38548.2	32625.7	17300	35770	36151.5	30746.4	14874.5	24792.5	12691.6	20496.2	65079.8	20614.8	23294.7	51485.7	48923.8
A0A0X9UWJ6		MS-B1 light chain variable region (Fragment)	30174.2	34495.9	28577	21049.3	61102.3	29893.8	36454.3	26079	62517.3	34605.7	33065.2	36466.7	79070.9	23489.5	31725.8	25239.2	55882	25516.2	25615.1	14282.2	33238.6	21522.5	18099.3	59480.6	66147.9	36532.7	53219.1	19125.9	41166.3	27129.7	64723.4	35593.7	34585.1	49513.8	43252	25062.5	14457	18778.6	24530.1	19483.7	51947.8	78183.4	44766.8	11958.1	20773.9	46377.6	49386.1
A0A0X9UWK7		MS-D4 heavy chain variable region (Fragment)	443236	243407	741505	437046	323404	701298	413537	349509	629676	413636	454590	823585	516652	414867	597551	749552	477608	617790	571038	235803	347585	288078	485923	522709	631251	405496	491295	216237	167568	229792	628260	410063	357608	636483	328452	515469	214111	411230	243990	483661	466411	807453	360745	550565	564220	629288	426612
A0A0X9UWL5		GCT-A5 light chain variable region (Fragment)	2.9109e+06	2.8315e+06	3975624	5062642	4.7148e+06	3.65234e+06	4832241	2692799	5.85492e+06	3.85581e+06	3084075	4.04869e+06	3183666	3.28672e+06	3756377	3.46312e+06	2.9908e+06	3940161	3.57648e+06	3.59288e+06	4.30759e+06	2934507	3102885	5060203	5521330	4.06465e+06	3687550	4.17779e+06	2896907	3.11944e+06	4488735	4.09702e+06	4.02573e+06	3.69193e+06	3696245	5014839	2.67052e+06	3.3299e+06	3.53776e+06	5.14081e+06	8804063	5837627	5.01032e+06	2.44266e+06	3.21072e+06	4143579	4397256
A0A0X9UWM4		IBM-A3 heavy chain variable region (Fragment)	47088.5	29007.6	70498.4	53253.1	59051.6	54807	68418	64402.5	60745.3	44627.5	38561.7	100551	51954.1	42633.4	69696.1	62375.1	45776.5	99286.2	64186.5	16192.2	27382.6	35972.7	25348.6	53593.1	76500	30288.5	55139.6	33246.1	19923.2	63017.2	40442.9	45309.2	37310.3	60207.3	28471.7	46501.1	34139	57616.6	55188.2	57045.4	62203.9	48751.4	34902.9	30339.2	46783.1	57365.3	19206.8
A0A0X9V9A2		MS-C3 heavy chain variable region (Fragment)	33805.3	15877.4	20474.7	14285.1	66619.1	49103	40439.3	61215	12397.2	6674.36	157135	19300.3	13517.9	32771.7	34817.2	16577.2	53317.4	35148.1	69294.6	31471.2	44361	13439.7	2269.81	10168.4	30654.1	46236.3	76723.6	60181.9	32181.2	25397.1	59654.8	19121.4	38677.6	9999.58	38303.4	50418.2	11235.3	19111.3	48008.2	33393.3	83041	9679.45	9749.38	26745.9	24448.8	52305.8	28946.5
A0A0X9V9B3		MS-F1 light chain variable region (Fragment)	339632	461248	807104	909573	387854	349795	825897	459279	544052	535409	512660	322095	863211	744785	638533	305093	920979	523755	463828	904001	558281	563158	481426	729649	675550	440372	324878	606590	579124	554840	552436	411599	392616	503488	724744	949411	288043	398889	399841	816586	553821	333204	341672	326904	488526	475381	675565
A0A0X9V9C4		GCT-A8 heavy chain variable region (Fragment)	23039.5	13280.6	31807	10737.4	8784.88	18746.2	17331.4	3413.16	3393.02	23368.1	17391.4	8591.03	12315.1	25162.7	82547.7	17005.6	24479.5	39519.7	26794.1	18304.6	44907.5	4273.97	8001.88	6510.71	18283.4	10345.3	15479.6	8627.5	10906.3	13423.3	14304.7	17438.3	9845.16	43519.6	1471.15	10166.2	4934.11	5962.79	1963.86	5428.09	24203.9	54337.8	37138.1	41188.7	20981.2	57643.9	15114.1
A0A0X9V9D6		IBM-B2 light chain variable region (Fragment)	44244	34052.6	64175	45129.9	43963.3	63546.9	30493.5	35932.5	27465.7	16986.3	35414.2	61689.7	17210.6	34547.2	67205	58465.1	23964.7	68905.7	20681.1	83085.5	282195	68803.9	25682.7	39139.8	78551	30672.1	85354.2	48523.7	46778.6	45626.5	65760	35188.7	26063.1	94276.8	38618.7	52301.1	30500.2	48972.8	61619.9	47551.2	75448.4	43555	27985.8	171746	59697.2	45371	87976.9
A0A109PP82		MS-C2 light chain variable region (Fragment)	25696.7	36751.1	36769.3	59594.1	51308.9	43926.6	25142	19464.3	184992	16138.5	95500.5	62084.1	75730.8	53488.5	65474.6	53309.4	40653.1	61541	52477.7	174070	40427.4	36322.8	38597.5	79936.2	54978	59239.6	59245	42852.7	57019.5	45677.3	58935	57078.6	36253.2	52350.9	51115.4	34178.7	71461.8	33002.9	31388.4	64942	26270.6	50611.7	52819.9	44146.2	39022.9	45716.1	68096.4
A0A109PS32		MS-A1 heavy chain variable region (Fragment)	1.4881e+06	1.60253e+06	4.82063e+06	2922354	1.48512e+06	930782	4381734	1.22695e+06	7.55303e+06	1.46332e+06	1631130	114493	1.53038e+06	1.4703e+06	1.83831e+06	2.78108e+06	4.44598e+06	5.34226e+06	2.73278e+06	3.69744e+06	4514539	1.51321e+06	3180208	1.34257e+06	1.94835e+06	1.25242e+06	2.20675e+06	1.65019e+06	3.55381e+06	1.46179e+06	3.48384e+06	2480957	1.99507e+06	2.48417e+06	2.80756e+06	3.08599e+06	1.27468e+06	2.00347e+06	2.47832e+06	4.38204e+06	3.45408e+06	1.75427e+06	5430202	5509985	2884763	2.7184e+06	4234643
A0A109PS45		MS-D1 heavy chain variable region (Fragment)	2108.81	6074.85	4044.87	3638.86	6626.38	4462.41	4831.09	6044.79	8792.59	1013.16	9021.47	4557.99	3180.36	13707.7	1225.04	1778.65	8296.01	3487	3055.82	4913.42	11305.1	1347	3364.3	3307.98	1779.19	14763.9	14987.8	13039.1	1747.73	15145.9	2153.98	2195.49	4821.88	15869.5	5686.54	3694.37	1747.21	2473.83	4801.8	4300.63	1583.07	5674.03	4547.38	7373.23	2753.96	10718.9	1672.54
A0A109PS54		GCT-A8 light chain variable region (Fragment)	386601	340012	509472	373119	235081	355457	251421	386075	397175	226253	203910	233213	125509	537487	174827	271942	341174	919190	290529	535444	488853	267999	297012	359925	663626	176506	240241	194485	221371	245357	384085	298610	360714	376136	299857	283838	321710	490035	177698	445367	284684	241188	487113	308353	377245	436263	598458
A0A109PSY4		MS-A1 light chain variable region (Fragment)	133848	240706	333586	316449	181893	275554	267115	523646	258747	271694	295132	217191	260977	174961	283422	228375	171408	134054	260988	178873	256537	194764	226525	281248	250108	256177	183564	166894	153924	230878	320904	309179	311914	356237	377033	234614	237564	258944	202534	311498	315591	233306	159524	312159	260629	304168	226412
A0A109PVK5		GCT-A6 heavy chain variable region (Fragment)	137574	134855	188313	117430	189369	180092	515928	96633.2	185648	164232	114898	123144	95884.1	245940	180152	182627	202970	207054	305772	219828	164592	180237	215896	304648	80388.6	36768.7	221393	220446	155777	79349.9	224841	177723	211898	213902	82641.2	258009	110193	209024	107363	247831	159564	184995	338346	198022	568422	175689	235675
A0A109PW33		MS-C1 light chain variable region (Fragment)	17976	15435.4	31304.3	14407	18457.8	23959.6	14589.7	18453.5	92699.7	24232.1	103348	12144.5	37208.5	25728.3	36999.6	70141.2	13364.5	11654.2	74242.4	16235	28604.2	31144.2	6100.73	56980.9	34971.7	16632	3484.16	24858.9	17376.5	35105.3	22062.8	26869.2	29664.9	50730.1	27748	17212.3	15093.2	11709.5	9678.13	24398.5	32044.6	29502	18222.1	10769.8	20846.8	26311.2	22668.1
A0A109PW50		IBM-B3 heavy chain variable region (Fragment)	4384.36	5323.39	7445.77	14064.3	7760	7616.35	3389.76	19606.2	7397.07	5038.43	4425.59	65935.6	5819.35	17544.5	6955.94	8384.27	9011.51	8961.82	8646.46	5713.38	9562.65	6131.12	6807.97	8804.51	7579.82	5799.04	11876.3	6828.71	6517.99	17053.6	8748.47	3160.23	2756.56	906.346	4302.22	23520	5329.71	17709.4	12557.5	5301.92	8437.71	5085.88	23609.6	6340.12	7934.74	10346.4	10763.2
A0A109PW74		IBM-B3 light chain variable region (Fragment)	207249	215280	650540	387730	153288	294721	205069	114955	275625	191998	157750	182960	131281	277160	356120	221327	179948	263697	176717	179720	164677	200298	224460	255964	207563	173142	60285.8	149301	172207	203656	360308	339596	220002	365311	388215	199173	175631	208577	258123	656243	196268	288572	251138	202061	76098.6	243403	289735
A0A120HF56		MS-A3 light chain variable region (Fragment)	9978.18	10836.1	20337.9	9942.05	9457.69	17283.8	10718.9	16439.4	19860.6	8848.3	5594.26	14510.2	16262.8	20220	18220.8	14562.2	12787.8	18494.1	12838.1	17541.1	15120.1	13367.9	17249.6	69696.8	16496	16467.8	6362.21	9977.17	11805.3	4871.85	10883.2	6609.91	22984.9	12352.1	32235.4	84103.5	3702.68	13897.1	7598.9	12036.1	20737	12158.2	15785.6	16055.4	13267.8	41038.7	30759.9
A0A120HF66		IBM-A1 heavy chain variable region (Fragment)	44713.4	21552.4	36252.7	37530.2	149349	47806.6	65982.6	42330.3	21594.2	26124	203085	112737	18154.3	201613	50542.8	90037.6	157175	25944.8	119130	65664.6	47124.6	172388	40382.4	118213	103761	148299	30783.8	77219	71444.3	135622	62596	15341.5	36900.7	13953.1	55105.4	91220	31387.9	53482.3	6335.53	53903.7	32223.3	22504.8	60617.1	57842.6	94597.4	47452.3	117201
A0A120HG39		MS-A3 heavy chain variable region (Fragment)	1.55989e+06	1.507e+06	5264.94	9268.71	2.26213e+06	1.49571e+06	1.66991e+06	1.74413e+06	1.95032e+06	6412.99	1.71203e+06	1.49184e+06	1.74334e+06	18791.5	1906.36	1.50158e+06	1.67803e+06	22820.3	1.83622e+06	2.65812e+06	2.40488e+06	1.83248e+06	1.57409e+06	2.0407e+06	4970.62	1.02487e+06	2.0872e+06	2.17908e+06	1.48815e+06	1.75373e+06	1.61401e+06	1.54188e+06	1606.15	14904.1	2840.26	1.81231e+06	9294.95	49939	2.05934e+06	2.00381e+06	6160.34	2.21352e+06	2.45467e+06	11899.9	1.86261e+06	4334.04	2615.9
A0A120HG44		MS-E1 heavy chain variable region (Fragment)	45465.6	76404.9	14837.3	27820.1	11018.4	157043	16329.6	84644.6	52301.9	14299.2	112053	68451.4	13864.4	17422.1	122887	47323.5	146695	100140	494651	83783.7	32082.3	199515	42605.1	57409.9	35494.5	53407.7	124472	37249.9	17035.4	25828.7	103111	16288.5	25049.7	20402.9	209298	86662.3	89146.5	14044.2	16339.3	23024.5	28266.2	15872.7	19228.8	17030.6	12962.8	17830.4	19548.2
A0A125QYY4		GCT-A7 heavy chain variable region (Fragment)	10297	10665.8	17219.9	32074	81619.6	14922.1	17839	21665.9	21216.4	17608.6	10028.4	26263.4	15738.6	18864.1	37297.8	24201.8	13735.6	17168.9	29689.5	30042.8	16525.1	33249.8	14553.3	45440.2	26781.1	21730.7	18081.2	22811.3	9058.11	15632	13956.2	25752.6	13536.3	17067.3	25656.1	21468	11310	15941.9	14690.6	18690.1	25469.2	15622.8	16187.2	21301.4	40347.6	21772	22906.7
A0A125QYY9		IBM-B2 heavy chain variable region (Fragment)	57787.8	68757.6	92270.2	72277.3	45157.4	73748.3	74028.6	136636	59458.8	72944.5	82671.1	94546.2	13758.5	62415.7	161561	23204	84269.2	194171	121304	215822	71864.4	66118.8	117802	68182.5	252332	69159.4	72755.6	79425.9	107360	70501	46992.6	103051	89837.3	73916.6	106389	70539.4	26242	100038	54742.8	84999.2	133603	259445	33956.2	86004.8	24729.8	81447.4	124123
A0A125U0U4		MS-A4 heavy chain variable region (Fragment)	54282.4	885041	658266	90530.9	12766.8	312693	528102	36445.4	148533	14224.4	131616	1.04227e+06	105009	130882	167211	57153.7	97137.7	268213	29507.2	35910	538650	105443	213943	578654	25955.3	72522.8	100193	236384	131610	608902	231211	29594.9	82598.4	267212	688457	827865	71985.6	176431	609533	148595	249987	275099	365651	552769	141252	289150	1.24296e+06
A0A125U0U6		MS-A4 light chain variable region (Fragment)	26829.1	12485.8	13617	25275.6	13777.4	6735.08	17202.4	16213.1	19425.9	23526	15102.6	19935.6	48223	45304.4	22062.5	36560.5	34141.6	27904.7	38992.4	36388.6	35699	14912.3	19697.8	22705.4	41944.3	25334.3	30465.3	28664.4	66579.6	47717.8	26022.6	43198.4	30648.1	39897.9	23066.8	24163.7	47378.2	7471.26	16204.6	31028.8	11508.8	12135.4	36084.4	18610.7	28235.3	22183	35948.4
A0A125U0U7		MS-C1 heavy chain variable region (Fragment)	16850.4	18033.7	23154	92611.2	20448.6	28442.6	16141.4	61596.5	123828	16779.2	75377.6	28924.1	7895.04	22808.9	81690.5	9860.39	55335.5	8242.11	49437.3	162129	60036	17283.5	60059.2	23514.7	25952.8	42051.8	35493.7	38759.4	49004.4	27104.7	30282.1	15824.5	32163.7	33873.4	37892	21412.2	16532.3	63700.5	74195.8	16429.5	40108.4	38837.1	31430.8	20565.9	40977.4	49628.6	16123.3
A0A125U0U8		MS-C3 light chain variable region (Fragment)	11162.5	21113.2	22048.5	37358.2	21050.3	51590.8	15689.8	12760.1	31272.9	25597.1	14365.4	27341.4	18817.6	15071.9	49004.8	26109.7	31888.4	25581.9	38050	14053.8	24305.3	50385	14295.1	24169.4	32942.4	48856.6	15438.5	9022.12	14359.7	19364.9	27593.3	32615.9	33503.7	17371	17423.9	14644	18239.6	8634.48	32084.9	40011.1	28091	41517.4	22265	15362.5	20040.2	15697.4	18819.9
A0A125U0U9		MS-C4 heavy chain variable region (Fragment)	145618	41335	67726.9	26978.5	90786.8	172274	47306.4	193897	76153.5	12603.2	21167	187758	78128.5	93293.5	118403	81971.3	75686.5	15848.8	106407	133583	88853.6	146190	113421	167336	154824	15001.6	40127.9	78921.6	19158	11141	221519	19547.2	15549.3	64757.5	87996.2	60540.7	62172.4	61498	410807	32930.1	124673	165819	65289.6	44703.3	17820.1	9739.33	63289.4
A0A125U0V1		MS-F1 heavy chain variable region (Fragment)	136195	284278	250922	326832	166560	144748	216578	272243	275726	125065	206021	134710	62309.5	198017	126226	189732	320550	312562	133794	148223	165174	199837	131178	306779	178705	121350	106743	202161	232119	109766	154385	136767	184189	177191	230563	188975	111396	142595	125968	159039	217535	167238	119918	146370	171728	143032	160290
A0A125U0V2		GCT-A1 heavy chain variable region (Fragment)	181849	397949	196204	203230	284078	139337	503105	145861	688081	341616	358673	381376	717681	317181	512117	182535	279700	253707	360517	455552	276895	164313	174945	260459	308928	319583	312146	207540	194245	154241	193851	163288	421447	636337	206579	380631	133297	218508	241711	194307	187070	270698	599037	103595	374813	178165	331671
A0A125U0V4		GCT-A2 heavy chain variable region (Fragment)	168939	109963	273276	285740	207602	124945	154209	190541	28204.2	73442.9	295888	147738	27051	184618	195742	143819	196549	221710	129037	172635	133708	175952	130514	229459	146622	149136	166768	155099	245075	184316	276359	208015	184827	198010	180397	143299	145256	298105	124827	228675	195437	169460	205349	123778	189517	204007	270275
A0A140T8Y3	TNXB	Tenascin-X	10853.4	8981.12	7399.26	11029.3	10809.3	7056.39	7081.31	13113.8	11059.3	8124.52	7878.31	6009.95	10177.7	13557.4	7203.18	9607.27	6605.59	8164.81	15598	8064.12	20343.2	12243.4	11243.9	8681	15426	8416.27	6171.83	7100.74	13259.8	11304.1	9670.09	11122.3	9780.8	9881.13	11983.8	13759.8	10093.7	7352.75	8906.58	13936	9787.48	9779.82	15512.3	16861.3	9462.46	18495.2	7061.41
A0A140VJI7		Testicular tissue protein Li 61	138299	103339	161980	147667	134651	102568	114956	103950	124554	146761	132720	98877.8	217740	196721	115608	137457	89207.4	178102	141493	119340	162844	151651	126851	134126	125997	125637	68584.3	127015	132161	119426	141346	127332	173632	160899	171086	73147.3	169016	196210	99426.8	91501.5	129705	177348	139830	135120	180411	123752	180853
A0A140VJR2		Testicular tissue protein Li 138	10524.9	12599.3	11905	9420.99	13688.1	8849.73	8021.36	3123.56	6704.81	9366.55	7064.25	9836.12	7921.58	9448.96	12937.1	7208.55	6750.8	10260.5	5796.66	3112.15	6752.19	7856.01	2974.62	15534.2	5497.47	9370.34	6506.79	9165.66	9841.09	9933.87	6391.29	7781.85	8693.77	14364.1	25093.6	8875.62	11668.6	9541.04	8558.84	8876.26	8663.75	8196.8	10003.2	8862.15	9086.83	10938.5	5801.7
A0A140VJU8		Superoxide dismutase [Cu-Zn]	1.12431e+06	601828	6040.47	7855.3	10191.9	2.42523e+06	18028.3	458342	8991.35	811359	4523.64	1.20236e+06	12190.7	1.151e+06	5355.72	791184	1.32972e+06	1173976	5030.13	6261.07	1317914	783294	8341.99	153421	3.6629e+06	7678.63	9422.32	15428.9	18058.4	6484.3	6720.21	903312	6557.76	1.04269e+06	665310	8459.93	4132.37	451842	754705	6216.98	1.36286e+06	4045.92	417078	931620	15263	2.06631e+06	65183.1
A0A140VK00		Testicular tissue protein Li 227	1.80391e+06	1.27781e+06	1.67403e+06	2.09879e+06	2006017	2.22669e+06	3.16442e+06	2.33432e+06	2.10664e+06	3.34699e+06	1.78746e+06	1.42285e+06	1.9119e+06	2.16479e+06	1921111	2.65128e+06	1.21756e+06	1.93852e+06	2.54241e+06	2.0345e+06	2.11607e+06	1.66707e+06	2.01682e+06	1.3831e+06	1.12465e+06	1.58558e+06	1486664	1.15337e+06	2.73572e+06	1.89256e+06	1.13302e+06	1.42648e+06	1.63399e+06	1.34042e+06	1.15167e+06	1391936	1.46584e+06	1.37114e+06	2.7312e+06	1.60801e+06	1.68586e+06	1.78833e+06	2.06548e+06	1.85987e+06	1.4849e+06	1.8288e+06	1472948
A0A140VK24		Testicular secretory protein Li 24	56662.3	60256	52355.4	56985.5	60683.6	51196.6	35307	46786.2	37020.8	64226.5	45649	42403.8	68420.3	62826.6	51671.3	54132.1	49923.8	49975.9	40620.1	52499.9	35543	65363.5	54890.6	59543.1	39691.6	41326	25388.6	38289.7	45289.2	48195.4	54589.9	66780.7	68020.4	65343.1	67163.1	50790.4	60115.1	61245.7	61168	59732.3	52103.9	62971.8	49725.4	69973	66297.5	67908.7	53141.6
A0A140VKF3		Testis tissue sperm-binding protein Li 70n	327559	332015	287564	170280	422131	279492	506291	294237	292106	430587	435337	336533	368329	344793	374184	352944	221335	323568	462647	305104	380692	453644	461707	309542	332835	354786	308662	339902	485222	278859	276846	297855	295624	316230	387334	291754	341922	336966	546377	334369	443174	476330	361731	383727	287648	286751	262564
A0A146E5L3	Meflin	Mesenchymal stromal cell-and fibroblast-expressing Linx paralogue	9502.21	7488.79	6943.69	8305.12	6476.46	4030.81	9161.75	8251.7	6577.24	6844.66	8633.25	8523.48	4161.16	7117.87	6273.75	6198.95	4684.78	6184.43	8692.74	8745.38	5730.92	6215.03	6148.24	2713.01	3561.31	3636.86	1535.08	3714.73	4031.37	4537.87	4969.56	5828.76	8783.62	12861.3	6478.37	10931.2	7734.5	6816.27	6702.92	6916.44	5093.07	7963.34	4187.95	7653.83	9375.05	10530.2	7479.13
A0A182DWH7	SELENOP	Selenoprotein P (Fragment)	244665	180980	266076	195536	274745	171027	174143	134147	217433	225976	223933	141629	221133	300656	161887	124524	160550	502010	198561	296010	252493	229077	205360	192551	201538	230136	142209	239928	583799	290715	197937	193802	311307	281338	209454	184938	234245	250772	346177	298378	269882	284200	298587	154364	188472	194662	322628
A0A193CHQ9		10E8 heavy chain variable region (Fragment)	908795	1.13624e+06	1.71786e+06	1554504	868651	1.23061e+06	1.09823e+06	679261	1.81056e+06	589416	704832	665602	332100	1.24796e+06	728670	740347	1.12464e+06	1.22387e+06	791768	1.14875e+06	1.38141e+06	840795	816382	852612	1.08939e+06	776724	540938	778049	680482	799552	1.72889e+06	1659962	1.27896e+06	1.10384e+06	1.06459e+06	834221	825841	1.23663e+06	798970	1073180	1.08493e+06	964500	1.69624e+06	3182796	1.32251e+06	1.22015e+06	1.35588e+06
A0A193CHR0		10E8 heavy chain variable region (Fragment)	22065.8	25520.6	12112.8	15704.3	21493.8	12330.9	30367	11114	11671.2	11967.9	14742.2	16644.3	14897.6	19197.6	16628	58060.9	15255.8	26245.8	17591.9	37767.1	29315	30818	18498.5	27786.1	37761	16626.5	12005	18820.8	12449.8	11215.6	29395.8	19926.1	10935.5	20017.6	13555.3	16788.1	64796.7	39774.9	16036.2	21859.9	29185.4	13082.3	30929.9	11011.4	10406.7	21127.1	17722.5
A0A193CHR3		10E8 heavy chain variable region (Fragment)	293759	27473.3	46567	227169	33427.9	30196.3	35797	39127.8	61853.3	19579.3	22655.5	49573	44432	42942.5	30946.6	29968.9	58580.1	114410	40332.4	37807.7	128472	44510.6	22267.8	33139.1	54425.1	39405.2	50459.4	46570.3	54525.6	45150.3	45952.8	34650	43655.8	37285	29832.1	33216.8	126027	39968.2	23556.9	19822.8	39801.9	40758	63003.5	42538.5	58548	23613.9	70509.7
A0A193CHR8		10E8 light chain variable region (Fragment)	92366.7	48233.8	83224.2	68581.1	45362.9	46579.3	21124.1	43655.8	32235.4	56813.6	69583.8	57766.7	48698.8	26483.3	19795.2	65052.7	64205.3	30768.4	45361.8	73849.1	57407.7	59446.3	53734.2	45358.1	47799.5	69656	43390.4	38555.7	62318.9	36581.3	42564.4	45044.2	97954.8	73458.5	89697.7	61184.8	126252	59551.9	91261.8	47469.6	69524.8	163487	58129.2	12573.1	58228.8	40912.3	152234
A0A193CHS1		10E8 light chain variable region (Fragment)	10913	27466.6	96122.9	32796.5	81633.5	28254.5	8693.35	69296.2	3751.09	5412.43	4254.41	9340.41	18789.4	36085.6	5638.42	71357.1	91550.9	60531	109541	185716	40802.7	6773.65	66302.1	63301.5	29970.5	105613	66593.9	70106.3	3790.97	37172.5	77697.3	67125.8	18467.7	87598.3	358478	37650.7	61971.5	54721.8	29606.2	51289.4	47850.9	62149	91221.9	76045.5	20586.5	40266.5	30555.1
A0A1B0GTC6	C3orf85	Uncharacterized protein C3orf85	5439.46	4299.4	4225.67	3608.43	10419.9	761.437	3742.54	4765.06	2961.23	3554.16	1759.96	2062.33	3898.92	9361.71	4039.58	1970.07	5833.51	5243.38	4970.46	5745.92	3988.02	3077.08	1168.72	2850.21	2302.47	1710.6	3949.86	2020.7	4208.17	3999.84	7300.58	6474.72	4335	5798.07	6175.01	3969.09	3474.36	3725.1	9348.97	4305.62	6051.22	7792.53	2878.21	4752.61	4750.88	1951.96	2897.04
A0A1B0GUA7	TEX51	Testis-expressed protein 51	907491	1.00725e+06	935616	662753	667337	805762	1.17606e+06	855134	929552	1.15408e+06	1087509	771572	868689	980027	583147	920038	609860	696728	813895	840256	667862	618919	743695	609119	582654	477044	537798	438146	661921	666544	628486	904667	972178	798285	537125	835915	386277	686438	842037	765591	607628	525344	689717	1.03814e+06	747470	700889	774968
A0A1B0GV23	CTSD	Cathepsin D	5365.67	4025.14	5551.92	5876.57	6919.26	7653.69	4362.06	3001.72	6563.8	2127.22	7824.47	5153.33	10199.8	5895.58	4475.37	3909.7	4627.43	6935.15	11289.9	2761.02	8421.77	4274.01	5576.81	4529.85	2648.87	3085.8	2497.5	23440.7	1670.41	33202.4	6125.47	5092.39	5918.48	4005.39	5201.49	2869.82	4132.16	2897.57	4528.29	4575.73	6521.03	3293.64	1907.54	5938.11	13194.6	10453.3	3652.67
A0A1B1CYC5	Gc	Vitamin D binding protein (Fragment)	1.18501e+06	1.00396e+06	1.39337e+06	375579	1.76543e+06	805891	1194358	1.02499e+06	908301	683449	1.13927e+06	738914	301901	2780591	1.95818e+06	824679	640562	1.11822e+06	614543	1.01327e+06	1.10181e+06	435046	262291	949539	147598	1.0654e+06	197767	715405	2.09812e+06	1.34727e+06	831338	430990	180795	2815724	1.72168e+06	238819	415744	1.0484e+06	1.45363e+06	1.22936e+06	917613	1.10374e+06	299993	800504	1.30929e+06	1.1733e+06	1.01902e+06
A0A1C3PH90	HLA-A	MHC class I antigen	6622.89	2718.3	874.211	13066	3708.73	4987.73	3053.05	2041.1	1774.94	13333.6	4634.51	3997.16	3431.36	5516.17	3278.11	5770.36	4182.74	1771.75	5634.82	18324.1	4082.8	2157.24	4750.39	3575	1371.85	2709.84	15118.3	4330.97	2971.67	3034.26	5685.02	1855.54	12577.2	3760.29	8002.2	2403.04	4368.44	9720.3	4752.02	5677.85	8066.23	1441.53	7634.63	15605.4	4763.94	3471.17	11833
A0A1C9J6R0		B cell receptor kappa chain variable region (Fragment)	138294	246061	362078	470612	67361.5	359494	255837	179121	308140	166756	107674	158767	219226	260235	288634	185765	137240	136435	134844	126115	245872	36093.7	154151	290014	277149	224052	79568.4	134784	224875	283903	87060.4	284335	150902	24794.9	228695	219254	137352	273983	224538	181867	276834	296872	362019	159012	240606	193244	240819
A0A1C9J6R3		B cell receptor heavy chain variable region (Fragment)	193587	227964	386106	1.42298e+06	743565	1.95036e+06	311094	1.71122e+06	1.2311e+06	145321	1.04085e+06	374669	291915	228240	238910	974282	1.56682e+06	396426	123032	1.13038e+06	1.04791e+06	1.31064e+06	411472	1.33158e+06	438411	165221	796251	1.0043e+06	219449	166806	343751	257164	1.21423e+06	281260	254413	199480	181023	299180	984228	291488	430461	375020	199337	473707	230912	270742	1775558
A0A1C9J6R5		B cell receptor heavy chain variable region (Fragment)	2.11013e+06	4177641	5285460	3.89478e+06	2.2134e+06	3.90146e+06	3.50744e+06	2.77892e+06	4737415	1.1094e+06	2975765	3.72882e+06	807236	2.5639e+06	2.78398e+06	1.20494e+06	130121	4309218	1.5162e+06	1.87705e+06	3.41158e+06	3.42165e+06	2.68108e+06	4.13076e+06	5.24563e+06	1.69643e+06	1.62616e+06	2.58243e+06	135157	52078.8	5632584	4444602	3.81099e+06	3.95586e+06	2870141	3.50653e+06	1.49426e+06	3.41249e+06	2.89329e+06	4.6699e+06	3.38235e+06	3.63197e+06	2.13636e+06	5166987	4.9794e+06	3.3412e+06	5809604
A0A1C9J6R6		B cell receptor kappa chain variable region (Fragment)	846764	63818.2	641372	636478	423740	64867.3	45318.3	1.09796e+06	127476	441723	163025	73553.8	840017	58155.2	960279	56406.7	129965	82136.7	176269	107713	514992	621377	75949.2	89093.2	689415	108802	507976	45035	49191.7	42395.3	931692	757934	524496	128718	633584	66940.4	72947.6	353559	424901	893611	92856.8	60543.6	335191	630769	559420	108288	567720
A0A1D0A082	HLA-C	MHC class I antigen (Fragment)	3540.66	4129.13	5265.66	6807.82	5136.8	8482	6697.32	6359.82	20613.2	4651.91	3246.47	29044.8	147265	86582.2	38552.6	9041.2	29398.4	4220.28	3790.95	4254.55	4358.13	51262.4	8537.05	3246.59	4974.76	19608.7	5548.06	51787.9	6568.33	152532	48608.3	32371.8	43212.4	3935.51	41179.9	8300.48	41014.3	6888.57	5739.28	68022.5	3419.13	5082.85	181841	6405.85	61606.1	59019.9	65497.5
A0A1L2BU33		Anti-staphylococcal enterotoxin D heavy chain variable region (Fragment)	79698.8	51986.8	44058.9	55345.1	107456	68723.2	37605.3	58831.4	116424	50325.2	140975	39034.6	104686	67390.4	147656	100749	127962	39298.3	140770	186024	107397	145218	113306	155276	106003	143977	209274	183316	294958	219954	49759.3	111234	99386.8	140165	37097.4	43756.8	73252.6	80084.7	176474	57663.6	185923	291644	112260	66326.7	134777	43807.1	63515.2
A0A1L2BU37		Anti-staphylococcal enterotoxin D variable region kappa chain (Fragment)	44135.8	34498.7	86989.9	81707	81610.7	126957	83311.8	81241.4	103347	32551.2	77633.2	178164	95184.6	101319	136317	112875	84521.8	101057	106297	138407	122859	121379	102028	107970	101310	98515.4	67096.5	41771.8	39669	50398.9	140657	85074.1	43187.7	86482.3	67785	73790.8	65465.9	53474.1	45210.2	76386.6	118373	76823.1	58483.4	65189.5	77414.9	114323	88873.2
A0A1L2BU38		Anti-staphylococcal enterotoxin E heavy chain variable region (Fragment)	83629.3	151529	143455	180738	107737	115807	126678	91759.3	88720.7	95086	121774	137783	38541.5	105377	97340.8	92755.3	99764.6	132099	164894	131180	114801	108661	88515.8	139307	136059	75497.1	32533.6	104624	65510.1	167338	157959	99413.2	113262	135299	99362.8	217441	113444	98652.2	94653.4	97435.8	108451	84460.5	91687.7	100575	124899	139828	111728
A0A1L2BU39		Anti-staphylococcal enterotoxin E heavy chain variable region (Fragment)	18096.7	7931.46	15611.1	29551	10659	18483.1	72090.9	23024.1	16238.2	12282.4	12526.8	7293.51	28883.9	21179.7	30915	13094.2	32482.6	34322.8	13284.4	20941.6	6549.28	9119.54	20952.6	16911.4	25613	8819.24	30524.4	10917	14558.4	12301.9	11219.7	8037.72	25207.6	18592	14112.3	18841.6	7372.76	20829.8	5636.85	5964.11	38608	12138.2	5703.56	11765.2	21892.2	13680.6	14088.7
A0A1L2BU40		Anti-staphylococcal enterotoxin E variable region lambda chain (Fragment)	18795.6	18353.2	9885.01	3796.01	11063.9	22608.9	2663.55	5104.81	30473.1	2752.71	6304.94	7558.74	101649	14418	9039.83	17693.6	17275.9	32803.8	9931	32613.8	17792.6	13614.6	8299.91	37090.9	4603.39	21392.6	11408.5	60247	14442.4	19571.8	23703.2	2025.07	2619.95	6129.01	30233	28466.9	26600.4	12989.8	5605.15	5862.75	18128.9	8100.36	3707.33	1817.19	38315	21187.1	16852.9
A0A1L2BU42		Anti-staphylococcal enterotoxin A heavy chain variable region (Fragment)	22666.8	18502.2	108798	43524.6	32781.4	14820.1	55874.6	11243.8	13479.9	22392.6	24367.5	117333	77340.7	30837	41740.4	27786	21148.5	30684	20752.8	47036.8	16629	50733.4	30905.7	33952.8	62146.1	24822.3	175937	86346.4	22254.1	16256.6	29883.8	25517.7	38208.3	30140.1	169213	16212.7	31643.6	10158.3	57261	18925.5	49465.7	18877	13092.5	34119.8	17299.7	26445	16888.7
A0A1L2BU44		Anti-staphylococcal enterotoxin E variable region lambda chain (Fragment)	1.07337e+06	680309	689381	678802	1937258	14663.8	523670	452494	228661	639849	765989	2.95408e+06	800551	1.19488e+06	1.1886e+06	10185.5	34990.6	1.39459e+06	273600	27951	1.37966e+06	1.23069e+06	24687.5	13222.6	776196	1.41282e+06	1.58925e+06	868276	1600856	424513	748188	244345	688538	500941	532555	899861	945235	834317	10893.2	4508.59	1.45611e+06	381183	1.77288e+06	377847	5690.04	580877	800900
A0A1L2BU51		Anti-staphylococcal enterotoxin D heavy chain variable region (Fragment)	5759.96	6782.72	2596.48	4174.38	8986.92	10616.7	2134.78	4847.53	1514.69	1182.54	2526.94	3856.09	1249.3	9650.54	2343.36	11117.3	6350.8	5131.83	3065.1	5298.36	4988.65	12290.5	6592.04	1578.64	4703.51	3627.78	6936.19	6360.94	3822.38	8398.97	7364.48	1671.35	6266.96	6803.77	3073.75	3019.43	2493.2	3379.97	1572.21	3345.61	2148.01	8945.38	21016.7	4873.84	2614.36	1903.62	19866.8
A0A1S5UZ07	TLN1	Talin-1	2.30676e+06	29554.3	664131	35311.1	51511.4	1.10285e+06	197985	671869	318104	47141	234242	174289	1.16152e+06	431693	35791.7	1.15224e+06	92877	49742.5	308460	1.2865e+06	181518	27242.3	59455.3	37065.9	2961.4	310528	229485	70413.7	41205.5	310536	47909.2	1.04504e+06	147253	3.20259e+06	68711.1	854038	1.11403e+06	44229.6	1.19092e+06	29613.7	472104	209331	503094	1.0229e+06	64439.5	1.1164e+06	770318
A0A1S5UZ16	ABI3BP	Target of Nesh-SH3	3036.68	3521.58	5715.8	6311.34	3133.52	3131.79	3889.34	6915.58	4780.07	8005.75	5272.92	2011.25	8769.7	4994.55	5165.97	5051.32	3353.84	4893.58	6306.73	4512.71	5447.51	5271.41	5494.98	4098.4	6765.62	5526.53	3804.38	4929.95	9656.84	3253.27	5716.73	3172.12	3609.68	3538.92	6206.68	6187.98	3937.84	5299.53	5394.8	6376.24	4899.47	4491.05	4778.15	4589.09	2851.42	5735.93	5947.43
A0A1S5UZ24	MARCO	Macrophage receptor	8989.15	5374.27	4965.74	2130.78	1368.49	4029.36	2322.66	11154	4656.08	8125.75	7626.92	7036.48	8039.38	4417.77	4358.22	6508.28	3094.83	1194.51	2060.97	3983.81	1690.42	1572.59	5528.65	1762.77	3352.26	3279.99	4142.15	3374.8	4391.02	2292.25	5936.78	4562.46	3358.94	6387.1	3411.17	5590.52	4897.25	3525.12	4296.29	2459.72	2862.92	1477.14	4300.07	6144.04	1370.91	5234.73	3507.23
A0A1S5UZ39	HBA2	Hemoglobin subunit alpha	4221192	4548797	8389562	3.65465e+06	2.48913e+06	850432	2112978	2.12448e+06	1991820	1.94751e+06	1.40052e+06	3.95477e+06	2.48041e+06	2181822	3.22544e+06	2.63502e+06	2.44238e+06	1.61395e+06	1.6517e+06	3.51372e+06	1.01741e+06	1.7972e+06	1.06739e+06	3.97756e+06	3249300	3.53953e+06	3.87344e+06	1.95803e+06	1.47182e+06	2482737	9370497	4.02196e+06	9808732	3.92064e+06	4555475	3.35147e+06	5767801	7.30101e+06	3.4658e+06	7598954	6102148	3.43431e+06	2639062	1.71828e+06	3.14228e+06	2854766	2493091
A0A1U9WZ84		Insulin-like growth factor I (Fragment)	11152.9	7239.58	9607.25	8345.68	7134.63	6921.6	9010	8858.7	14714.2	6333.24	4753.49	3507.52	9945.34	6241	6366.88	10192.8	4663.43	5587.06	12903.3	10369.9	7918.41	8919.82	7825.29	6635.02	3673.64	8881.72	4881.55	7139.15	10364.8	3584.96	11599.5	5628.12	9249.2	14479.6	15126.4	4752.01	9329.52	13544.9	9006.08	12174.9	11380.1	16492.9	15757.9	7403.13	6257.04	13249.3	7856.35
A0A1U9X8W4		C2	111288	115471	114025	88674.4	120814	120747	130120	95644.2	67644	125988	118587	171484	140905	112257	101596	132673	88891	124637	169714	113819	139340	158236	128467	130298	110856	104817	93933.8	148828	110471	92909.3	97783.2	129932	128310	131643	131017	143388	94481.9	97931.2	122144	115343	105590	118732	81131.9	145660	111584	124173	143209
A0A1W2PQB1	FCGR3A	Fc of IgG low affinity IIIa receptor isoform 1	12171.3	11216.8	9052.29	8277.77	7243.66	12970	10095.7	21460.9	14591.7	14570.1	19361.3	21413.1	18425.4	12125.6	23155.5	17073.1	19760.8	14886.1	20478.3	18913.5	23791.3	12060.8	13873.6	11579.8	8212	31297.7	9331.58	9000.49	5928.39	9253.26	14307.3	14283.6	14211.5	12596.2	8829.8	7497.58	11401.8	5911.47	7049.06	12063.9	12144.2	6933.98	5633.98	17370.3	10309.1	9650.69	14444.7
A0A1W6IYI5		N90-VRC38.08 heavy chain variable region (Fragment)	133933	139283	268192	438982	253629	386636	40915.2	218239	154532	136942	108305	124541	69814.9	47199.9	272309	202326	1.17415e+06	242310	174155	218699	359478	295877	255434	226545	327260	239482	385423	433076	127540	334611	253700	141014	230887	175848	214178	290570	171470	324231	250915	260293	268875	289887	381866	141897	175397	314647	164770
A0A1W6IYI6		N90-VRC38.07 heavy chain variable region (Fragment)	258030	408028	893984	427756	39262.2	542636	393899	374852	342072	232606	179242	655135	167157	431303	294122	237746	1.044e+06	618880	254976	533034	504899	516158	473832	473197	231104	206730	240000	189549	210702	240135	581439	905608	373373	428249	384618	508306	36515	285079	415661	690498	48039.9	348016	230774	308294	551387	546328	343998
A0A1W6IYI8		N90-VRC38.10 heavy chain variable region (Fragment)	109165	25506.5	164950	111596	115613	158696	150230	87493.1	185600	96221.9	68017.8	142073	41795.9	202853	85968.2	314352	79590	127776	81360.6	235155	141492	130993	280481	271707	150354	113946	279582	78084.1	212316	243154	172966	134103	109876	118360	115685	106239	148780	205879	95542.2	263464	209304	194922	111207	138195	154916	113859	332265
A0A1W6IYI9		N90-VRC38.04 heavy chain variable region (Fragment)	23658.7	28273.7	33129.2	33010.3	61540.4	47565.9	27755.9	110904	61509.3	13874.8	84050.9	95172.6	21716.2	58469.3	57027.2	14085.2	36006.4	143006	63135	51188.1	53007.9	46414.9	56692.1	149929	54978.1	70876.7	30788.6	53208.8	37202.8	89651.7	65983.7	65177.9	26432.8	61271.5	58989.5	33232.1	20469	31586.8	20198.4	25083.4	88650.5	43564.3	35017.8	12418.5	30918.1	63731.9	76826.1
A0A1W6IYJ0		N90-VRC38.03 heavy chain variable region (Fragment)	320623	235175	99210.7	303732	159796	409370	175036	260934	67162.4	183075	108200	103197	10808.6	379655	39662.6	53219	112693	347326	31380.7	59114.7	60237.6	71350.6	61933.9	117993	32023.4	28385.3	54214.8	29968.9	28581.1	48320.5	72610.1	299484	321482	69060.9	158520	291122	121138	445901	150225	214469	450104	58653	58368.8	233854	252996	110909	301435
A0A1W6IYJ1		N90-VRC38.09 heavy chain variable region (Fragment)	120958	35606	174277	153188	91812.2	89259.5	27660.1	79990.2	120076	134542	92838.8	113987	13117.8	96647.4	60374.8	69328.6	52656.3	120438	102975	88105.4	188282	76730.9	61103.8	64085.7	100620	72685.1	31601.1	121537	75548.9	88416.1	75262.7	42672	115551	45899.4	114321	64875.2	13716.4	103452	73624	68543.6	57622.7	114713	83539	87234.8	49072.2	73954.1	96835
A0A1W6IYJ2		N90-VRC38.05 heavy chain variable region (Fragment)	4457.54	39179.6	25942.2	47869.5	63597.6	45460.1	5904.55	13331.9	42226.6	22537.6	53448.9	32105.9	15640.8	40330.3	29434.9	18572.7	37293.1	109843	21129.3	25892	25839	37602.5	22054.9	397878	23639.2	39215.1	19682.7	85334.5	35783.9	35999.1	41689.4	21251.7	43598.9	7989.9	356139	12458	38285.7	9186.32	32686.6	33778.6	21575.2	7521.93	23883.9	27604	25333.5	17201.7	37405.6
A0A1W6IYJ4		N90-VRC38.03 light chain variable region (Fragment)	10097	17013.8	22710.7	18328	14871.3	10124.4	18611.1	7738.2	39617.3	6726.03	3724.84	10530.2	20458.2	26817.6	16717	12945.4	10207.2	36282.2	10479.6	29008.1	10827.4	14307.9	10379.2	11789.6	37296.9	9595.87	11171.1	27107.5	15940.1	28441	46162.9	17005	7932.13	12660.9	18332.5	8034.3	14135.4	13713.8	19214.7	17711.4	23910.4	10793.6	20570.1	9227.04	14967.6	10573.7	10206.3
A0A1W6IYJ6		N90-VRC38.11 heavy chain variable region (Fragment)	248881	240224	607434	1.23208e+06	498316	1.25803e+06	426814	452098	681302	434597	349289	463173	130286	597409	219535	375361	281796	456670	439182	804213	433858	320917	233279	444335	457607	482731	278715	560062	289162	280794	589813	266829	1.02843e+06	672009	348209	632222	776148	494936	526691	733410	556039	404065	400661	363022	941150	646698	1.88916e+06
A0A1W6IYJ7		N90-VRC38.06 heavy chain variable region (Fragment)	150936	186673	189607	136135	90110.5	146891	65893.7	94177.8	132017	75297.8	75964.1	102115	28597.8	66265.5	147733	15278.2	55935.2	113474	66390	76720.4	82428.9	129482	98540.7	95205.8	182203	23132.3	57455.3	6240.74	74406.4	9992.12	177936	120806	169254	316372	33457.6	39970.8	22527.4	32278	94851.4	83433.2	29956.4	20588.9	84683.4	138036	50527.5	27087.6	145697
A0A1W6IYJ8		N90-VRC38.05 light chain variable region (Fragment)	73220.7	67684.9	43655.9	65730.6	117005	39806.8	47128.4	132114	132171	54672.3	34470.5	71804.6	66812.3	77220.4	43615.3	76190.1	83306.4	138253	77528.4	44064.9	118248	15466.6	9577.41	96016.1	89462	30658.7	77563.6	52930.8	33377.8	76914.7	100529	93619.5	80317.7	84261	68681.8	51693.3	83268.2	58786.4	72618.7	53245.4	69962.7	30794	142340	84265.5	77234.7	54861.1	110082
A0A1W6IYJ9		N90-VRC38.01 light chain variable region (Fragment)	62751.2	66282.8	63462.2	149831	143202	137377	131917	153372	76945.3	96396.1	74835.3	46386.9	63791.3	126529	99799	52690.4	97255.7	141013	64483	576630	199808	89500.3	67741.4	56647.1	47893.2	54163.8	204835	84822.9	54623.4	69929.5	96748.2	74136.9	156876	110385	151824	70657	97035.9	68496.8	142774	118018	153874	99813.9	101882	96021.8	129322	85594.4	104464
A0A1W6IYK2		N90-VRC38.06 light chain variable region (Fragment)	44454.4	43630	137304	90457.7	85194.8	124795	43577.5	46285.7	101776	212060	28658.2	259082	482506	53162.9	255379	45209.6	68559.6	75145.7	41796.8	54043.6	142564	316734	107387	582529	154021	47891.6	59985.2	51471.3	1.23409e+06	276912	57005.7	50789.5	53736	69221.3	93995.4	39914.5	267722	39626.3	59573.7	341204	76109.9	38314.9	41216	59143	28992.2	65122.5	543585
A0A1W6IYK4		N90-VRC38.11 light chain variable region (Fragment)	146005	138977	152369	738594	267221	319832	110937	237177	202565	283211	113011	149002	133818	124634	303424	380547	174880	192126	367262	666898	472739	383309	154156	354708	243613	148004	239491	217472	570925	305536	182182	161542	191965	271210	269338	127521	246207	132762	170315	452828	324500	226927	189326	201446	225154	179515	677562
A0A1W6IYK6		N90-VRC38.09 light chain variable region (Fragment)	40358.1	102178	194198	196798	152555	222596	84142.2	103100	107048	468159	65460	485491	505548	98158.9	392983	73663.3	109722	103984	70199.5	419128	166087	524867	106020	599560	697251	22854.3	111778	165458	1.21309e+06	335195	123589	98835.8	105606	167703	143850	80115.9	330903	79688.8	116151	811974	180292	131043	168026	108183	116205	106694	1.09402e+06
A0A1W6IYK8		N90-VRC38.12 heavy chain variable region (Fragment)	41270.2	9262.08	11062.6	20853.1	9421.82	18055.8	106388	55978	6566.6	20250.5	12044	13635.5	41137.8	14023.7	23648.6	882860	52636.3	11924.1	11659.8	33717.9	20448.5	40909.1	207855	145474	12812.9	38149.9	56629.8	23238.2	24281.4	27480.6	31008.7	34426.8	114058	59169.5	19695.2	15379.2	18398.8	21038.5	25608.6	9508.38	8957.77	65898.7	53848.6	22480.2	16173.8	8136.7	29875.2
A0A1W6IYL0		N90-VRC38.07 light chain variable region (Fragment)	60020.3	58383.3	45491.4	116308	96620.1	87490.9	118840	89531	132769	144388	29415.8	61538.5	95906	92359.5	121924	123701	87794.5	78966.5	194609	305600	241729	58836.1	30786.1	48455	172180	57271.3	53769.2	85858.4	188046	59807.2	61487.3	71619.9	46121.9	88777.5	80458.6	58095.2	84859	49924.1	52436	86293.3	105595	75942.4	42492.5	55573.3	85086.2	125597	85999.3
A0A1W6IYL8		N90-VRC38.08 light chain variable region (Fragment)	58008	120489	50300.3	226456	187318	177894	57752.1	158875	85176	83143.8	79789.1	293527	136767	71207.5	260334	239190	75203.8	133795	118108	412210	183623	368142	91653	152728	452836	54485.2	48829.4	64987.3	32374.2	68882.8	155420	103235	126856	185580	124698	106761	176516	91289.5	126100	168518	244382	152945	143780	70419.8	67422.4	135041	606495
A0A248RGE3		40S ribosomal protein (Fragment)	6150.41	7601.61	14243.5	11593.8	11564.1	7823.09	2381.19	12592.9	4079.13	18608	4545.92	21837.8	18969.2	4983.17	12387.2	13899.4	7927.41	6148.06	12951.1	11008.3	19354	8316.97	15018.7	7720.79	31081.1	7233.99	36975.1	12979.9	13231.1	12903	2777.3	7494.49	22183.4	7715.06	5942.28	5098.9	8232.08	16223.4	11284.7	11368.4	23888.4	5882.49	23091.1	3951.91	11790.3	8377.88	18331.1
A0A286YES1	IGHG3	Immunoglobulin heavy constant gamma 3 (Fragment)	8124834	17825230	18736098	21838290	9024409	14564288	2.06742e+06	7139965	24782994	12227159	18075772	6228483	8957374	13490657	26820614	16173208	29226580	35803624	9113615	27885098	10147407	17730874	9486623	30777496	4577572	10637010	7.2696e+06	16450314	8917346	8542736	11473693	10163961	5427978	8737679	43672060	12570997	11129927	14241507	11421540	9066250	21137168	11514998	12631053	38100008	12833582	12031620	15215188
A0A286YEY4	IGHG2	Immunoglobulin heavy constant gamma 2 (Fragment)	56474048	91548952	126232112	151884096	81448088	69687920	82067408	47718524	97617552	72864928	65121076	39628912	25902412	109143376	50347136	44272668	89567776	131018104	28719382	106202912	101701248	99177432	105055504	92985936	77858288	64862744	58882308	142962864	97860040	62596328	92845792	86439200	100576280	116765752	104350496	106633296	64650360	112965400	129314208	74441624	103516424	90843544	132053888	70475056	111575792	93518136	127626232
A0A290WI34	hamp	Hepcidin antimicrobial peptide (Fragment)	1.55989e+06	1074.43	1.61107e+06	2.36686e+06	2.26213e+06	1.49571e+06	8499.11	1.74413e+06	1.95032e+06	815.56	1379.51	7831.89	1.74334e+06	1.73699e+06	1.67153e+06	1.50158e+06	1.67803e+06	2.09259e+06	1.83622e+06	2.65812e+06	2.40488e+06	1.83248e+06	1.57409e+06	2.0407e+06	1.7631e+06	2126.06	2.0872e+06	2.17908e+06	1.48815e+06	1.75373e+06	474.615	444.894	1005.84	1.95178e+06	1.76045e+06	963.006	1.83942e+06	1.92613e+06	2.05934e+06	1160.27	2.15908e+06	2.21352e+06	2.45467e+06	1.58141e+06	1.86261e+06	2188.98	670.096
A0A2Q2TTZ9	IGKV1D-33	Immunoglobulin kappa variable 1-33	435823	241557	400571	463957	255878	428282	480060	432477	573466	365388	2.00297e+06	535115	539659	330810	539375	814990	348054	416051	924698	590924	544302	474354	285546	500712	584070	485527	523023	441960	346157	1.06376e+06	579699	515972	306260	658672	246427	494456	292105	405296	211851	6088381	460580	324166	327395	351372	367286	533016	464846
A0A2R8Y7X9		Uncharacterized protein	27171.3	11683.6	13501.8	15964	3147.23	3011.78	5094.04	7624.96	7688.75	7546	5198.53	59248.7	20225.2	10317	10336.3	7000.46	7201.68	7950.54	4023.75	10857.7	9705.39	14272.2	6773.25	12903.3	16589.6	56647.5	16623.5	7678.27	4352.38	68367.3	39961.9	5785.16	23756.9	13239	19425.9	11819.9	29690.1	11040.7	13345.2	17106.3	14529.2	17864.9	2751.26	4858.14	20238.9	12579	9481.59
A0A2S1ZAU6		KL4-1 (Fragment)	10080.9	24284.6	32130.8	24775.8	19766.1	35150	38299	15236.4	38926.8	23472.3	14693.5	163095	36832.2	28977.9	30285.2	33679.2	13571.6	30558.3	15075	21434.8	49591.6	17087.1	8571.13	10770.9	8217.37	24049.3	24253.7	20587.6	23556.4	23787.9	13183.1	13230.3	8740.43	15240.2	9519.86	16578.6	92187.9	24926.3	18347.4	1.2815e+06	22376.2	5823.65	6633.73	16068.6	12289.2	16545.3	21367.6
A0A2U3TZL5	CD59	CD59 glycoprotein (Fragment)	2460.82	2047.78	2714.42	2409.82	3169.84	3794.35	2211.99	3564.88	2338.61	3702.84	3413.03	3766.8	2243.56	3226.97	5017.19	3136.88	1148.9	2089.03	2178.76	4663.49	3553.2	2738.49	2852.77	1470.66	2333.6	7522.99	3539.65	5092.25	3170.35	2416.32	2134.2	1581.8	1629.97	3093.83	3284.16	1869.69	2291.7	2393.5	2620.83	2127.32	2073.64	2096.61	2283.11	1166.33	1811.46	2423.53	4512.12
A0A2U8J8B7	IgH	Ig heavy chain variable region (Fragment)	2231.67	1.507e+06	356.493	2.36686e+06	17746.5	11850.7	12514.9	1.74413e+06	14663.3	8831.48	448.31	1.49184e+06	1.74334e+06	30776.7	1.67153e+06	32354.6	13151.1	2.09259e+06	21977.3	2.65812e+06	2.40488e+06	1.83248e+06	1.57409e+06	7203.22	1.7631e+06	12210	2.0872e+06	2.17908e+06	2779.19	14602	1.61401e+06	1.54188e+06	1.92289e+06	1.95178e+06	1.76045e+06	18882.8	13947.7	1.92613e+06	15644.2	2.00381e+06	10281.8	2.21352e+06	2.45467e+06	619.864	1.86261e+06	36476.9	2.05336e+06
A0A2U8J8F7	IgH	Ig heavy chain variable region (Fragment)	34063.8	34480.4	44265.6	33874.6	64175.1	43578.7	26660.5	13070.2	34375.7	21025.2	99259	165927	26822.4	46980.5	108451	21930.2	48789.7	128260	33607.2	97357.8	22228	14815.7	39676.1	100179	62877.4	90737.3	26879.8	117716	50923.8	40979.2	96796.6	29184.7	75684.3	56001.5	24651.1	62569.7	17356.5	45748.9	71399.6	43330.1	105085	68327.7	12096.9	28075.2	6842.72	77912.3	27317
A0A2U8J8G7	IgH	Ig heavy chain variable region (Fragment)	15849.9	46199.9	19352	13647.4	14073.5	15451.4	5573.02	11819.9	15058.7	11448.2	18329.9	25072.3	26285.6	12406.1	91793.7	6055.97	16460.3	8719.44	26253	9676.56	16733.1	14824.8	17515.5	45043.5	14388.8	16494.4	18518.3	20745	7964.36	8173.73	9214.68	20040.3	17656.9	9848.21	15936.2	15864.4	5040.76	67836.3	16318.8	8854.36	8021.69	27226.5	18177.5	14012.6	14488.5	20622.4	20426.3
A0A2U8J8H9	IgH	Ig heavy chain variable region (Fragment)	95161.9	51991.1	116287	38339.8	60835.4	67504.2	77205.2	43388.9	43103.2	56166	101797	53412.5	87725.5	48653.7	94994.5	58659.8	60040.2	109753	93837.7	36714.9	43802.9	78517.3	103351	191904	114941	181068	46525	58261.2	66696.1	146776	139881	64871.8	55388.8	127773	116200	124712	41487.5	71848.3	80849.9	86898.7	67431.7	73901.1	50177.2	66615.9	35285.2	71951.5	119177
A0A2U8J8I9	IgH	Ig heavy chain variable region (Fragment)	67015.4	43874.5	92008.8	105538	52355	111396	28133.6	39413.1	213970	35556.8	62980.9	27576.1	53177.8	103164	36925.3	17962.5	59719.2	76743.2	58573.2	74276.8	139739	77612.8	83942.9	39762.1	23802.7	28535.2	206711	89739	28657.4	28519.4	72784.3	85611.5	94440.2	89323.8	120348	46369.2	83974.8	95060.1	84280.8	46575.4	61421.5	90288.3	41657.2	163323	72733.9	98072.8	97735.5
A0A2U8J8J0	IgH	Ig heavy chain variable region (Fragment)	34793.5	34315.2	15987.3	56373.7	36445.4	87399.4	7925.61	19328.3	11032.4	42108.4	27276.7	10909	17495.2	17184.7	23266.9	13550.5	9396.21	29111	40556.5	35234.3	31620.6	25202.4	20226.4	31844.5	19720.6	18620.1	17405.3	14011	26456.7	30232.6	36150.7	45730.9	16394.5	58109.5	16307.2	11879.7	35689.3	10431.4	54344.7	45396.6	18686.7	45032.5	13081.2	10152.4	21343.7	14163.4	53863.4
A0A2U8J8J1	IgH	Ig heavy chain variable region (Fragment)	1.1657e+06	2.31343e+06	2.11543e+06	1797659	2.51412e+06	810994	2.70076e+06	879043	2.11704e+06	1.20362e+06	1.35455e+06	4403400	2.46451e+06	3585257	1.37304e+06	1.85875e+06	2.56605e+06	1.41741e+06	3.01878e+06	1.75481e+06	2.32229e+06	677822	908942	1745979	1474623	2.86634e+06	2.20843e+06	1.40978e+06	489686	588637	1.83304e+06	1.13804e+06	1.62551e+06	1.82851e+06	1.29326e+06	1.38073e+06	831552	2.00735e+06	1.9277e+06	1.39047e+06	1.5883e+06	1.02699e+06	4621502	1.01837e+06	1.60494e+06	1.69152e+06	1.43275e+06
A0A2U8J8J2	IgH	Ig heavy chain variable region (Fragment)	23482.8	15448.8	12550.5	21051.3	18980.1	12187	25125.1	18147.8	25793.7	15615.7	13132.2	35164.7	20178.8	11239.8	40821.1	28710.6	17090.1	29042.4	40800	13876.4	29501.5	13375.4	21565.1	22661.2	42157.5	56574.2	40630.5	20346.9	13698.7	13521.5	23386.7	1669.69	15596.7	30033.7	41836.2	20640.2	5181.94	19985.9	15992.2	16194.4	10089.8	15780	17521.6	15924.9	2188.46	28459.7	16915
A0A2U8J8J4	IgH	Ig heavy chain variable region (Fragment)	89884.1	65517.2	332700	102557	173051	61505.4	53300.7	39585.8	140089	91557.5	105284	207969	63959.2	86434	175399	65363.7	101116	85914	80902.1	65148.3	51398	159236	125936	70532.4	94181.6	60481.6	56651	59603.2	57024.6	68560.5	59692.6	140421	56926.1	123180	85607.6	102996	40208.7	91337.3	48620.2	61241.2	94619	281353	30395.9	56967.5	125163	148695	34658
A0A2U8J8J6	IgH	Ig heavy chain variable region (Fragment)	268915	128705	654729	477247	380312	239340	278759	221443	568226	433118	282949	463997	210394	202356	262673	574867	343408	802308	785580	182389	512243	167641	228692	394629	579032	247909	813456	283616	222381	361506	303415	268907	171712	12251.7	194237	311402	138718	63107.3	167340	410415	373254	812092	332470	289299	451563	429795	175366
A0A2U8J8K0	IgH	Ig heavy chain variable region (Fragment)	46776.2	112722	61536.9	12696.4	11125.2	44250.3	20598.1	12784.1	61347.2	54110.9	42446	22513.6	87386.2	11369.8	58498.1	36226.5	28426	74734.7	28372.1	4869.28	40237.1	43063.8	38313.4	43677.2	55757.9	28651.8	27068.4	29954.3	25214.2	29185.6	31176.5	12445.9	90127.5	55046	5618.66	63663.3	35340.3	66342.8	44086.4	69897.9	13371.3	22188.6	41632.4	9226.96	43342.2	48901.2	19279.8
A0A2U8J8K4	IgH	Ig heavy chain variable region (Fragment)	39421.3	42157	71243.5	68887.8	95291.3	73002.7	38288.4	151692	61044.8	47333.2	116775	58518.1	27162.2	84090.1	55126.3	82993.4	87396.5	96881	148966	93346.8	55047	121277	95419.6	184466	101741	68758.3	48184.6	145525	45387.9	82730.8	79877.2	43269.3	57948.9	80392.4	78940.8	102339	90753.9	80882.4	73468.4	53113.7	94847	111317	83269.2	97264.6	57176.6	90043.6	74335.4
A0A2U8J8K5	IgH	Ig heavy chain variable region (Fragment)	15612.6	6375.44	8432.59	20129.9	7984.7	3206.01	13641.3	7490.8	14866.2	15169.3	1679.16	16220.5	10246.6	13614.7	25507.6	11936.5	7192.15	14088.4	23903	17348.6	8742.92	23420.9	13968.1	40511.9	23526.9	25529.8	37627.4	26138	19330.7	17769.2	17778.4	8713.46	14081.6	6965.43	10262.6	12301.3	4246.44	7599.97	10608.4	20089.2	16300.4	8056.25	10137.5	3863.93	7001.01	6675.19	5092.14
A0A2U8J8K7	IgH	Ig heavy chain variable region (Fragment)	4304.33	6590.18	10820.4	7876.98	8678.01	5620.09	6541.68	7349.89	5637.2	3563.52	3086.53	7107.19	63716.9	8051.83	6462.91	7126	5153.77	5666.03	4808.57	5259.47	5830.67	4203.3	2230.69	7148.11	14925.1	9375.56	13144.1	6856.29	8686.07	39876.4	12098.2	7208.2	10408.3	10550.2	11070.3	5093.18	2829.07	10649.1	7693.59	5692.46	5875.35	10193.9	6454.84	4975.66	7147.39	4179.5	6446.4
A0A2U8J8K8	IgH	Ig heavy chain variable region (Fragment)	14992.3	39751.3	44642.9	61574.4	57248	71876.7	51181.4	20857.8	64189.2	27958.3	73952.9	45671.5	66683.7	74932.8	81490.7	23819.5	146003	50637	35067.7	140676	57860.8	71254.7	10956.7	75415.4	180058	35139.5	51232.7	63023.5	75142.9	78216.7	37964.5	3374.37	58222.1	69106.1	95376.1	69081	41220.4	35231.9	125080	59849.7	65507.3	12772.5	44318	33703	58612.9	57204.8	93989.3
A0A2U8J8K9	IgH	Ig heavy chain variable region (Fragment)	335942	469315	364245	351197	249419	626306	310963	159102	196407	159826	151396	342270	119673	582219	145625	106362	340280	220484	257476	339164	245106	648824	150696	197705	335118	220862	480756	586444	444585	222428	409151	219804	459830	803486	288574	340466	373329	306657	394400	275535	578228	276161	272466	324060	242321	255625	389801
A0A2U8J8L9	IgH	Ig heavy chain variable region (Fragment)	30870.9	39608.3	35872.3	49034	80643.3	48397.8	32992.9	89352.6	53307.4	38107.6	28557.3	86208.2	30372.7	45683.4	88539.3	46783.1	22167.9	31548.3	50618.4	49854.1	26004.6	65961	32790.8	53765.8	27104	35353.4	52942.7	42471	29679.3	26052.4	55829	43403.6	46639.2	55201.4	72452.1	63704.9	30075.1	27928.9	103621	29002.2	42267.6	47940.8	32034.8	30460.7	50186.7	50607.8	33312
A0A2U8J8M3	IgH	Ig heavy chain variable region (Fragment)	18078.6	18217	42805.2	3721.81	42481.5	5376.96	1553.11	26338.8	40555.4	24835.2	19929.5	32780.9	5807.28	33125.7	21147.6	12604.1	17956.4	32129	52198	14050.9	53108.8	11290.1	15950.8	173344	22523.6	25339	54905.6	23213.9	19508.8	15542.9	32347.7	7911.84	23785.6	34982.5	11679.5	21628.6	38018.4	25535	15009.4	53003.3	29862.7	30137	106669	7076.6	34187.8	2525.18	39590.8
A0A2U8J8N0	IgH	Ig heavy chain variable region (Fragment)	5522.32	2202.4	9562.05	1044.43	2349.97	6369.06	2221.61	4954.5	7864.92	2547.98	5933.46	10604.2	9833.91	7638.32	4109.53	711.101	8916.88	4969.86	3898.39	7217.19	13699.5	2542.55	7185.76	21534.1	1712.35	6718.02	10323.3	10365.9	3165.27	4459.5	1685.34	4947.52	15691.5	2604.89	4420.31	3016.72	1850.59	6644.33	2878.62	5305.93	2817.06	4929.08	15405.8	3493.04	3922.41	5008.59	3050.52
A0A2U8J8N6	IgH	Ig heavy chain variable region (Fragment)	34944.5	20543	142841	89202.1	29542.4	85659.9	211224	51193	54047.2	49850.6	49371.1	108191	30623	91685.2	83501.7	42551	96899.6	104755	33245.2	42276.9	170737	56420.1	88188.4	42212.7	108398	49424.8	256262	34035	31551.7	55298.2	60584.3	56954.2	47176.9	39526.2	23851	43780.8	32596	26950.8	108003	41496.1	90259.5	89658.8	37367.1	44915.2	98599.8	53022.9	74040.6
A0A2U8J8N8	IgH	Ig heavy chain variable region (Fragment)	62845.6	93932.5	106297	98363.9	113336	95946.9	108000	154767	223950	189281	139406	202455	145152	154982	156365	117372	131843	129821	186746	203482	144173	105822	100554	182236	91681.6	94954.7	207036	110865	96480.3	138037	124568	147143	89891.8	129755	84617.2	71764.2	76832.4	94386.3	150614	122121	151702	106414	115086	59252	107879	133878	109802
A0A2U8J8P0	IgH	Ig heavy chain variable region (Fragment)	1.55989e+06	1.507e+06	1.61107e+06	2.36686e+06	2.26213e+06	1.49571e+06	1.66991e+06	1.74413e+06	1.95032e+06	1.7505e+06	1.71203e+06	7416.47	5965.91	3269.72	1.67153e+06	1.50158e+06	6763.84	2.09259e+06	1.83622e+06	2.65812e+06	2.40488e+06	1.83248e+06	1.57409e+06	2.0407e+06	1.7631e+06	11947.3	13384.4	2035.25	1.48815e+06	1.75373e+06	1.61401e+06	1.54188e+06	1.92289e+06	1.95178e+06	1.76045e+06	1.81231e+06	1.83942e+06	1.92613e+06	2.05934e+06	2.00381e+06	2.15908e+06	2.21352e+06	2.45467e+06	1.58141e+06	1.86261e+06	1.7556e+06	2.05336e+06
A0A2U8J8P3	IgH	Ig heavy chain variable region (Fragment)	29773.8	19680.1	8196.04	282893	14650.1	10898.7	39231.6	2445.31	3203.5	96213.6	2891.69	35331.1	17564.1	46711	3638.54	127926	8806.26	9888.06	38418.5	202048	16954.9	8834.36	3695.95	9343.45	30881.4	23489.4	10831.5	10122.9	18554.8	5103.39	4729.59	28032.9	232687	12085.5	3979.42	11140.3	155105	16422.2	20768.2	6710.05	19929.1	360740	32016.3	10301.8	19353.4	32472.9	17978.9
A0A2U8J8P8	IgH	Ig heavy chain variable region (Fragment)	56421	14257.2	18349.8	24245.4	14408.4	18019.1	18448.5	44334.9	20821.3	31086.3	13505.8	224510	36785.6	31939.3	66444.8	35586.3	12763.1	31663.2	9464.74	12133.9	27915.2	20321.1	14889.2	34913.9	20180.1	30089	56053.9	17104.9	14000.3	10540.3	30431.4	12150.3	17910.6	23402.7	30630	9939.88	11912.9	17381.1	10950.5	34772.7	22723.3	14200.5	28249.1	13324.7	22930.6	10750.9	26236.6
A0A2U8J8Q0	IgH	Ig heavy chain variable region (Fragment)	9321.55	9161.81	19238.9	33432.4	51380.4	16315.4	4825.53	2063.96	5170.34	5606.67	5576.67	30134.1	35583.8	9950.39	18680.5	3304.7	5920.36	17026.1	4981.79	43239.4	54984	22570.5	19804.6	34801.9	21423.2	47510.8	21371.4	18422.8	14003.2	16533.5	17722	9519.13	6929	12284.9	42050	20237.7	7057.46	8252.86	18756.1	7700.59	17368.3	7351.81	5093.17	16409.5	2872.28	10240.5	30202
A0A2U8J8Q1	IgH	Ig heavy chain variable region (Fragment)	38264.1	21630.7	94842.1	45034.9	101214	16064.7	32107.2	61587.1	18895.7	7253.28	26207.4	34019.3	131600	59329	112235	50646	72149.8	37828.9	92956.3	53652.7	25157.8	25701.8	83024.1	23598.2	58973.6	61497.9	23235.1	38375.5	59794.5	41042.4	77970.5	32339.1	42145.3	57407.8	18744	62605.5	24038.5	33196.1	151367	145562	116239	64026.1	16930.6	37937.6	42417.2	15787	38369.1
A0A2U8J8Q6	IgH	Ig heavy chain variable region (Fragment)	643116	379185	681873	841518	1.02594e+06	678007	764487	618926	1.10221e+06	931822	3408955	1.61375e+06	365483	1.36402e+06	743601	770957	1.08158e+06	899483	737708	787769	767157	1055183	955403	1.26687e+06	1.09701e+06	838220	962233	796664	1021713	904904	1.0674e+06	727652	706545	852947	640916	734136	713203	765628	887732	637606	1.08314e+06	952569	997944	594778	1.04183e+06	822651	870619
A0A2U8J8R6	IgH	Ig heavy chain variable region (Fragment)	149456	84399.9	118857	81707	140250	40242.8	52413.1	60762.1	218395	90713.1	152320	184529	83634.4	49977.8	150223	86522.5	138281	87744	103827	231764	510191	133279	103780	258623	72791.3	248926	659050	263228	118163	132640	80578.1	88678	61117	194238	96512.1	72501.8	103305	66228.2	162995	113387	242683	94694.5	40408.1	66020.7	107267	145482	99185.6
A0A2U8J8T2	IgH	Ig heavy chain variable region (Fragment)	2718.03	3540.15	4882.78	9622.66	3392.83	7917.17	6640.96	3168.17	4072.37	5240.24	13956.5	4416.12	6578.93	5915.06	7925.49	10583.3	7354.5	3332.78	2521.01	4930.74	3179.42	3178.7	5727.34	3141.19	4230.45	5407.64	6936.19	2750.24	5394.69	3213.25	6047.96	4014.36	4780.31	3674.47	9650.74	4211.4	5188.25	3909.15	7950.98	4752.77	4306.54	17350.2	4283.54	4185.93	4311.4	2520.76	4888.37
A0A2U8J8T6	IgH	Ig heavy chain variable region (Fragment)	15036.2	6074.94	28596	36519.7	16447.9	17409.9	29756.5	27189.9	14462.7	8696.69	13167.6	8505.45	20989.6	14806.9	28476.8	11379.6	24030.7	28958	19356.8	20434.3	11000.7	24878.3	16870.2	20243.9	23336.3	25427.6	33888	11002.4	20504.8	11365.2	15408.1	8941.62	17644.7	16530.4	12427.5	25134.8	9049.71	13371.5	6967.11	14721.7	50277.9	9028.75	5237.5	16759.2	13178.2	22081.4	19252.2
A0A2U8J8U1	IgH	Ig heavy chain variable region (Fragment)	1.55989e+06	1.507e+06	1.61107e+06	2.36686e+06	2.26213e+06	1.49571e+06	2792.14	1.74413e+06	1.95032e+06	1.7505e+06	7412.46	12613.5	1.74334e+06	1139.14	1.67153e+06	1.50158e+06	1.67803e+06	2.09259e+06	1.83622e+06	2.65812e+06	2.40488e+06	1.83248e+06	1.57409e+06	2.0407e+06	1.7631e+06	1.02487e+06	2.0872e+06	2.17908e+06	1.48815e+06	1.75373e+06	2232.69	1945.43	1.92289e+06	1.95178e+06	1.76045e+06	1.81231e+06	1.83942e+06	1.92613e+06	4313.88	2.00381e+06	2.15908e+06	2.21352e+06	2.45467e+06	1.58141e+06	1.86261e+06	1539.63	2.05336e+06
A0A2U8J8U9	IgH	Ig heavy chain variable region (Fragment)	3414.27	5039.36	1502	5743.92	8046.23	2414.39	5881.02	1895.15	4251.01	4013.14	706.081	2086.86	1095.75	7114.18	5607.62	2604.57	2163.34	11877	4655.18	4163.13	9268.24	5222.27	12598.4	8939.9	8678.42	1840.04	4213.04	5544.49	4760.72	2029.62	3943.38	888.65	7785.79	12160.2	3454.44	21109.7	1302.02	2185.93	1070.9	44932.6	1032.8	10100.3	23469.1	4289.44	3704.67	23166.1	1682.39
A0A2U8J8W0	IgH	Ig heavy chain variable region (Fragment)	73117.2	80276.1	91985.7	5049.33	135537	70437.3	71619.7	51044.3	20608.3	62586.8	67201.8	41815.5	20400.1	69162.6	38917.2	15911.5	109412	89993.8	81962.5	147326	80969.4	63529.5	27039.2	58782.2	109854	68473.6	67945.3	91812.9	93464.1	55096.2	103379	89517.2	88749.4	77603.8	73011	93513.2	54712.3	129576	78224.6	116997	87394.1	100539	164923	65323.4	50291.8	84576.7	91575.2
A0A2U8J8W2	IgH	Ig heavy chain variable region (Fragment)	37821.8	28450.4	8339.3	50253.3	7463.63	52137.8	15224.7	39688.5	50622.2	29245.7	47185.7	30057.1	8847	14821.4	13206.9	14156.2	23535.1	26205.6	11025.7	27083.6	5129.12	114382	21417.3	17015.4	10018.6	64407.4	14012.9	22403.8	95160.9	14944.6	42255.6	46328.5	13358.9	11783.9	11040.3	3944.51	13586.8	9099.63	13185.1	80318.7	12440.2	18499.8	17170.1	13918.2	13780.8	56752.3	44583
A0A2U8J8W3	IgH	Ig heavy chain variable region (Fragment)	72808.9	51842.3	78380.1	78440.9	102010	39110.4	67588	50427.8	55142.3	95785.6	41909.3	69827.3	53296.3	119749	41075.7	132784	57694.9	116586	74293.7	39139.9	42942.8	152465	226301	117341	124966	68193.4	80427.4	164337	70847.2	93321.4	64801.8	108780	45752.1	165645	123521	170894	52983.3	63360.7	64700.2	75157.7	94930.6	97037.4	89877.1	51977.1	100160	52425	68232.1
A0A2U8J8W8	IgH	Ig heavy chain variable region (Fragment)	73554.7	44884.1	26349.7	17413.8	6426.9	50851.5	23714.7	62279	1534.58	14192.4	45277.6	108175	58692.7	201635	77103.6	86439.5	94047.4	70744.7	66693.9	52634.9	105919	161160	56313.2	150323	93881.3	60684.5	25565.2	49363.8	88032.5	9508.82	166519	20031.8	9940.37	61655.5	71720.1	87636.4	47721	72847.2	8192.02	24698.5	59688	31836.8	33191.8	6663.19	16225.7	54294.5	121017
A0A2U8J8W9	IgH	Ig heavy chain variable region (Fragment)	92365.4	34418.3	102976	21939.5	13230.3	34163.1	92639.9	62128.3	41523.1	107970	15463.1	74190.1	89987.6	41712.4	53414.9	78894.7	256057	149058	15360.3	51885	80773.4	24777.7	186374	36977.2	145274	29324.4	51195.9	90157.8	16240.9	63753.4	44852.5	157411	72164.1	358650	53288.8	279490	10190.2	20131.8	66732.2	90522.1	56554.1	39485.3	11023	16225.7	29660	24271.1	100516
A0A2U8J8X1	IgH	Ig heavy chain variable region (Fragment)	10608.9	1.507e+06	1.61107e+06	5462.74	13354.5	1.49571e+06	1183.66	1.74413e+06	1.95032e+06	1.7505e+06	1.71203e+06	2665.94	1.74334e+06	1.73699e+06	1.67153e+06	1.50158e+06	1.67803e+06	2.09259e+06	1080.25	2.65812e+06	2.40488e+06	7382.18	1.57409e+06	2.0407e+06	910.022	1.02487e+06	2.0872e+06	23992	1.48815e+06	1.75373e+06	1.61401e+06	5675.98	1.92289e+06	1.95178e+06	1359.46	1.81231e+06	1.83942e+06	1.92613e+06	5564.65	2.00381e+06	2.15908e+06	7309.11	2.45467e+06	1375.12	1.86261e+06	1.7556e+06	2.05336e+06
A0A2U8J8X2	IgH	Ig heavy chain variable region (Fragment)	54253.8	826204	1084177	1.3898e+06	954494	546744	564647	487536	1.7997e+06	1.10988e+06	739192	2.2452e+06	2.58639e+06	884594	2.03371e+06	728741	949899	1.16398e+06	1.37285e+06	1.2974e+06	1.37188e+06	1.02984e+06	1.03809e+06	1.37238e+06	841932	917199	1.54269e+06	1.02326e+06	681513	459187	517954	616116	1.2059e+06	1.46112e+06	977169	988764	557600	1.0281e+06	1.06064e+06	1.32229e+06	1.0994e+06	1338523	1.46341e+06	334199	976613	1.0285e+06	1.29022e+06
A0A2U8J8X5	IgH	Ig heavy chain variable region (Fragment)	41075.6	9155.38	14624.9	19124.6	5884.42	17112.8	66828.8	13719.6	16153.2	2734.57	19671.8	12358.3	16555.1	18802.7	30856.8	173536	27725.9	22050.9	8338.92	40535.8	19364.4	53072.7	5463.82	12797.8	49874	18298.5	7392.11	20811.3	32212.9	21753.2	33866.9	43552.1	14822.6	14537.1	12663.5	35491	45601.7	6525.98	25624.4	54603.1	22525.7	14687.5	21041.3	7532.51	18869.7	40037.5	22636.1
A0A2U8J8X6	IgH	Ig heavy chain variable region (Fragment)	70503.4	52343.8	281777	73425.5	151224	82547.6	40603.7	39800.4	227789	122271	50666.1	87055.2	75638.3	96678.8	117938	51718.5	149545	47230.2	42529.2	71427.6	37076.5	66096.8	49409.1	99458.9	31551.3	105766	114767	86124.1	65171.4	116753	51077	104099	88254.6	49518.2	91865.9	148947	119672	73176.9	78703.1	39548.6	71653.5	32387.2	82893.9	77789.2	179586	58388.4	117245
A0A2U8J8X8	IgH	Ig heavy chain variable region (Fragment)	175857	122040	153617	175185	157268	70960	112175	131976	242459	96486.5	174408	314877	154325	136406	140977	93788.1	123685	199358	202431	214494	354662	80789.7	152586	263230	174412	280570	584692	287661	132973	199605	197837	178614	93496.4	186547	94794.6	243924	87081.3	166100	221584	211186	212220	190611	208605	77011.9	74241.1	88061.3	124977
A0A2U8J8X9	IgH	Ig heavy chain variable region (Fragment)	6563.03	14144.2	11856.7	9245.3	120796	6749.04	26289.9	14375.9	24226.6	5690.24	13459.2	6008.84	9490.71	23136.5	23479.6	22550	11821.4	13684.4	16817.7	10296.1	13597.4	25410.2	7428.48	20874	5613.13	5930.38	9236.42	16576.6	9983.42	11905.5	26245.7	11041.2	7926.9	8761.76	9090.79	10314	4018.45	26444.5	11454.2	7404.7	16068.9	8994.67	13486.4	17764.9	17348.4	13712.8	12143.8
A0A2U8J8Y0	IgH	Ig heavy chain variable region (Fragment)	651964	845477	1.16059e+06	767117	620988	774180	848307	808331	1.35269e+06	770407	1.21635e+06	71431.5	1.54963e+06	780454	697309	936642	1.13719e+06	945267	1.503e+06	735377	1.07951e+06	468245	576171	955590	635564	47833.3	1.83356e+06	57930.5	370526	359467	1.03188e+06	742218	837399	766503	60107.3	756819	371128	624725	718880	74142.1	535731	547675	912788	675478	755054	873883	1.20889e+06
A0A2U8J8Y2	IgH	Ig heavy chain variable region (Fragment)	44402	253140	440517	87608.4	412313	43578.5	442251	44168.8	633251	106203	34083.4	203748	412012	835044	430817	588797	747954	189198	157846	238455	267084	114019	88219.1	35316.2	21244.3	154670	472216	74776.4	50332.7	52480.6	58284	170151	246956	144350	318647	262804	140521	99432	277965	203600	202927	43700.8	49581.4	26007.1	74002.3	252445	59281.1
A0A2U8J8Y3	IgH	Ig heavy chain variable region (Fragment)	1.55989e+06	1.507e+06	1.61107e+06	2862.67	2.26213e+06	1.49571e+06	1.66991e+06	1.74413e+06	1.95032e+06	1.7505e+06	1.71203e+06	1.49184e+06	1.74334e+06	1.73699e+06	1.67153e+06	1.50158e+06	1.67803e+06	91468.6	1.83622e+06	2.65812e+06	2.40488e+06	1.83248e+06	1.57409e+06	2.0407e+06	1.7631e+06	1.02487e+06	2.0872e+06	2.17908e+06	1.48815e+06	1.75373e+06	1.61401e+06	1.54188e+06	1.92289e+06	1.95178e+06	1.76045e+06	1.81231e+06	1.83942e+06	1.92613e+06	2.05934e+06	2.00381e+06	2.15908e+06	2.21352e+06	2.45467e+06	1.58141e+06	1.86261e+06	1.7556e+06	7517.54
A0A2U8J8Y4	IgH	Ig heavy chain variable region (Fragment)	577989	479690	922173	723627	656022	592716	700403	734525	746233	472702	1.22924e+06	1075196	99059.6	667692	395615	634236	917949	493772	585162	417117	730152	612600	580104	710452	861957	378363	523897	623011	621045	905772	915541	633473	560928	552214	460404	686659	4.1297e+06	605128	512767	1.35277e+06	697727	712303	699080	853951	900969	682372	779731
A0A2U8J8Y8	IgH	Ig heavy chain variable region (Fragment)	25075.6	23406.3	36515.9	35899.5	23815.3	20931.4	22692.8	9914.09	36950.9	11785.1	36580.9	15423.8	37891.4	25366	16910	14207.9	27941.1	20270.3	24179.8	37965.2	43328.7	20986.2	27486.3	24797.9	35195.2	26184.8	16785.3	16812	26613	30897.3	41094	24419.6	4110.49	25703.5	32624.5	29830.9	53753.4	16684.2	29948.7	34589	40160.5	34746.1	20017.3	17939.7	43219.1	26408.7	20782.4
A0A2U8J8Z1	IgH	Ig heavy chain variable region (Fragment)	32568.3	23418.7	29088.2	23743.6	22107	23778.5	18659.8	11484.6	51908.4	23768.2	48478.3	21509.9	8948.9	25807.5	47700.6	28437	30202.6	23818.6	34628.5	20792.5	28961.1	36006.1	21503.4	35048.8	30499.5	14693.3	19027.2	36543.1	26687.2	21742	36009.9	33147.3	20402.6	21164.5	24718.4	10923.1	20301.4	20681.3	21568.6	32170.1	43660.5	26143.1	20407.6	18557.5	23710.5	24848.5	16228.1
A0A2U8J8Z2	IgH	Ig heavy chain variable region (Fragment)	4634.45	5786.9	4013.83	5081.52	3754.4	4937.97	3725.47	8762.48	3037.05	2838.85	687.271	4518.45	5548.71	6714.96	2933.66	7904.03	2927.35	6570.42	2348.17	4245.03	4926.33	4230.29	4618.44	1689.72	5404.29	12305.8	2.0872e+06	6350.23	4685.66	4409.35	5470.28	2528.63	4749.01	4779.43	2562.11	3412.51	2452.34	4284.87	2658.59	3610.15	2695.39	2650.19	26065.4	3989.85	5286.36	5591.52	14811.2
A0A2U8J8Z4	IgH	Ig heavy chain variable region (Fragment)	46298.7	52734.6	47828.1	127349	61227.1	32311.9	54977.2	71204.5	59757.8	23541.1	67499.2	70859.6	34986.3	74520.2	60863.1	40658.2	32883.3	51073.2	46051.3	54135.8	144549	77680.6	49142.3	38932.6	94068.8	60774.2	33864	19735.8	23807	60468.1	79742	60514	56050.7	39287.9	63985.2	54643.1	40359.4	100708	57083.9	68999.7	48140.1	57335.4	74450.4	48381.9	78416.6	64268.2	69420.6
A0A2U8J8Z6	IgH	Ig heavy chain variable region (Fragment)	139829	88060.8	112651	78327.4	35351	37392.2	40864.7	68844.8	94748.7	39278.1	32341	35989.3	20582.1	120349	43761.5	69006.2	41580.4	80449	43464.8	48411.1	116509	71372.8	59677.9	64836.8	152390	67700.4	64056.5	66810.6	28642.4	219980	74541.8	115334	194403	235455	58131.8	155185	45164.1	38613.8	50623.9	57774.2	208041	203565	75644.1	104438	74518.4	42769.7	64955.8
A0A2U8J8Z9	IgH	Ig heavy chain variable region (Fragment)	8894.58	17131.1	28273.2	17905.1	23178.6	22219.1	7031.81	63939.2	25062.1	21993.8	17257.7	33197.4	19111.9	20539.9	20117.8	16029.3	3682.12	18835.8	22836.5	9347.97	4250.99	27225	10905	18103.4	19550.6	16258.1	16802.3	27364.6	11580.8	15934.6	26257.5	35987.9	38514.6	6938.96	24593.8	18245.5	17161.3	2532.65	33927.4	21143.6	19146.2	2576.14	29481.8	33152.1	29798.9	16453.4	22083.4
A0A2U8J906	IgH	Ig heavy chain variable region (Fragment)	94636.4	20201.3	2811.48	100143	25137.5	4746.52	13283.7	17036.3	16407.8	8390.88	1954.05	7978.19	4398.75	47979.2	3593.46	13322.4	40860.2	9118.79	4297.33	3791.37	21235.3	28187.2	14281.8	30853.2	15927	26370.4	34756.1	32442	20054.8	52676.2	8305.79	28930.8	12235.9	13122.3	15588.8	13305.4	9232.04	17293.2	2568.81	3028.09	17466.3	13008.1	21146.2	8075.99	11384.1	6993.53	13131
A0A2U8J910	IgH	Ig heavy chain variable region (Fragment)	11499.6	27366.2	6472.81	5595.01	34144.7	1568.83	46310.3	14736.3	17205.9	4833.35	16803.6	34097.2	24401.9	71627.6	20456.2	39728.6	43536.6	9939.22	12528.4	8356.05	36356	14169.4	11080.3	11111.9	55389.5	61173.3	102312	47275.2	63174.6	15027.7	19553.6	15040	10163	19120.9	14652	11793.2	10748	22729.6	5210.2	10217.6	11408.5	12592.3	158715	4924.06	16455	14136.4	13318.6
A0A2U8J914	IgH	Ig heavy chain variable region (Fragment)	51058.5	51835.2	45348.1	40144.6	68429.2	36037.4	43410.9	22163.8	134760	27468.4	84227.3	48451.3	36859.7	43336.4	106305	21199.5	56706.9	75724.9	54002.2	26870.8	66658.5	88729.1	89030.3	63009.8	40859.7	54519.6	46781	74525.1	52980.5	34117	68333.1	28618	84196.6	90889.6	165359	70833	45700.7	160623	75264	28764.5	51579	78071.7	58713.3	43666.5	56978.6	43171.3	43154.3
A0A2U8J915	IgH	Ig heavy chain variable region (Fragment)	30183.3	21197.6	27893.8	8934.03	17881.5	21694.9	6362.9	7272.89	25649.1	23111.8	33227.8	21982.5	2822.11	23447.2	33512.1	18165.8	22443.6	22109.6	24172.8	19532.3	21479.7	25418	15863.2	22966.3	30994.8	16637.8	23622.7	36691.3	19009.8	22230.8	31653	32563.7	9186.47	19179.4	24423.8	10552.5	19971.3	20383.9	16750.1	22151.3	26170.1	17725	21565.5	16650.3	44202	6333.6	22164.7
A0A2U8J920	IgH	Ig heavy chain variable region (Fragment)	15239.7	33336	21224.8	25844.4	13093.5	15599	12072.5	3210.11	8731.51	16396.9	5929.97	12092.8	21348.9	14458.2	10292.1	8076.09	12664.4	20687.4	17967.2	27295.9	35607.4	19556.4	3857.77	14693.7	24462.5	15596.3	11778.4	16522.4	13565.6	6732.7	31806.6	35658.9	19047.2	17687.9	13344.7	30096.1	16243.5	35536.9	8554.72	51815.4	13919.7	17204.5	16322.5	22186.6	14766.5	18741.4	21462.2
A0A2U8J921	IgH	Ig heavy chain variable region (Fragment)	369016	289234	404598	561057	760452	245935	347244	345438	496518	358774	556478	979844	548569	404904	343220	229322	745213	526901	705311	431340	812781	306108	403566	419802	537546	319799	496823	215948	317636	353515	303228	357548	493199	642572	354824	434025	247061	471489	516088	462637	836019	616803	658451	212144	336441	590574	443158
A0A2U8J924	IgH	Ig heavy chain variable region (Fragment)	3732.77	32899.3	10244.3	21356	8455.25	26142.6	9888.33	21287.2	38911.6	9319.41	9181.41	29399.6	12148.5	10234.4	25422.5	39201.6	9743.74	13143.8	30705.3	9171.49	28536	11883.5	24753.2	34758.3	38166.4	19492	12554.8	7761.71	5306.59	8662.7	12491	198751	17208	1934.23	9101.53	14059.8	11368.4	13420.8	36675.3	8019.07	7696.66	56774.9	15527.5	8173.24	9813.11	9359.47	44375.8
A0A2U8J926	IgH	Ig heavy chain variable region (Fragment)	24534.6	21734.4	26217.3	25443	28093.7	26599.3	39260.8	9776.08	52771.6	29908.7	22429.5	22279.2	11989.9	31545.9	14673.2	19422.5	43592.8	27476.2	26760.2	24480.8	42762.6	17387.4	33394	23963.9	31086.2	68570.3	52200.1	81443.2	71048.7	34968	43509.7	27484.8	30012.9	40083.7	36668.7	25743	20464.2	37750.2	26879.2	21148.5	21554.3	17266.2	28102.6	23487.4	13875.6	26710.1	18376.3
A0A2U8J931	IgH	Ig heavy chain variable region (Fragment)	4451.5	17780.8	10474.1	9818.48	8818.38	21869	1882.47	12306.8	7990.89	1132.08	5593.14	12567.2	10579.4	12181.7	7302.93	9283.43	4036.2	23843.7	2556.95	22062.2	6129.91	12570.3	10059.3	6310.23	6405.78	8325.14	12498	14557.8	7973.38	7961.37	19628.4	19125.2	12505.6	17412.5	6454.87	26624.1	12834	9353.5	16166.2	6848.65	9086.86	1963.55	5558.78	9712.1	10198.1	8893.87	22282.4
A0A2U8J932	IgH	Ig heavy chain variable region (Fragment)	2505.88	3453.57	3104.34	5744.91	4451.93	6061.3	5648.04	5054.78	6476.43	4410.1	4651.24	23953	3840.7	9359.42	19277.3	5058.51	4105.86	13996.4	3832.96	3572.33	2985.24	3688.83	3678.28	3819.38	5776.08	10717.4	20025.9	8417.2	3975.79	12562.3	1996.27	2303.53	6932.53	2866.3	3868.37	1747.05	4414.24	6993.13	6565.99	4523.84	8162.72	10009.5	9728.46	5204.46	11151.7	4850.96	1287.37
A0A2U8J933	IgH	Ig heavy chain variable region (Fragment)	93483.8	127317	147132	254554	233347	128023	65028.8	94819.7	178389	89462.9	95688.5	109960	55798.9	114254	84579.4	109015	135834	155853	89587.2	208138	194634	140618	131094	170571	169110	123296	87251	139315	171402	95330.1	146720	86994.7	191198	221298	391696	169670	103847	275266	126697	141915	170656	243759	211438	135677	88696.3	114035	140339
A0A2U8J934	IgH	Ig heavy chain variable region (Fragment)	96955.6	9841.42	8721.77	89684.6	59348.8	63686	24752.3	8465.97	37933.4	152590	128202	7616	61426.7	215520	3625.09	89247.5	22211.4	5997.07	102990	183656	80996.1	4514.96	4840.7	218613	49388.3	194699	14792.5	12785.2	198481	7321.21	3142.58	204016	82676.5	199333	116682	237364	100155	52889.8	46565.3	18512.5	187650	72118.7	78868	43236.7	129891	97712.3	131832
A0A2U8J936	IgH	Ig heavy chain variable region (Fragment)	2.35872e+06	2.23033e+06	2718624	2.94298e+06	1.92981e+06	2293749	2.71003e+06	2.55377e+06	3.53891e+06	2521514	3.62184e+06	3201286	1.30388e+06	2487219	2.37201e+06	2311224	4583560	3135724	3.6959e+06	2.9864e+06	4030909	2.21825e+06	2.28837e+06	4587581	4210410	3.13534e+06	3.87772e+06	3330719	3.29533e+06	3376250	3.35137e+06	2.55998e+06	2469602	2.56929e+06	1.95664e+06	2.5735e+06	1.76895e+06	2480367	2.5461e+06	679216	2412399	3370998	4402770	2.31846e+06	2555059	2.55612e+06	2.80856e+06
A0A2U8J937	IgH	Ig heavy chain variable region (Fragment)	27285.1	30796.7	22226.5	66861.7	55661	21790.8	23702.3	43146.1	36998.3	43722.7	61475.8	103683	24143.9	61677.3	35081.4	52065.8	154757	30926.1	53904.5	20710.3	68230.6	46100	37555.8	25562.5	55782.4	58145.8	38055.2	61966.2	66450.6	79363.6	43221.2	24199.8	40121.5	34837	33067	43860	34312.1	25514	48802	55876.2	44399.7	48078.9	57415.3	42645	62001.6	51767.1	42602.3
A0A2U8J939	IgH	Ig heavy chain variable region (Fragment)	114138	171740	425296	713235	142617	338721	248736	99673.8	435702	156468	110417	121335	20947.6	237084	172547	257603	263200	500450	148428	210782	176660	200333	354970	375027	170578	245213	158032	125552	210786	138259	213619	165998	84803.9	284654	233987	309463	115118	175394	212705	257803	139219	295131	237822	258466	306933	409290	175611
A0A2U8J940	IgH	Ig heavy chain variable region (Fragment)	1392.15	9070.1	11910.8	6522.59	2947.01	2740.32	4670.35	16675.5	2279.54	9318.24	16556.8	5487.89	47209.1	4873.75	11183.7	14626.6	21688.3	37071	2925.2	14049.8	1265.45	7439.39	10340	24589.5	6975.14	9636.17	31676.8	7677.51	8119.8	12107.6	24288.6	17621.2	7079.05	10601.1	2273.18	47326.6	7243.45	8526.87	3049.22	11466.3	26729.9	7843.72	1229.95	13503.4	6210.03	2787.31	9800.57
A0A2U8J942	IgH	Ig heavy chain variable region (Fragment)	338500	164957	243885	224975	314903	425322	202649	195714	203984	202384	148444	226366	114940	367518	134041	136320	230425	264333	186961	228825	143962	416555	180496	202894	428371	207120	432848	377884	301899	193411	497551	428027	319188	533823	192152	431523	268936	201446	261338	360224	382742	176900	323959	221190	145520	172574	495218
A0A2U8J943	IgH	Ig heavy chain variable region (Fragment)	6733.21	5743.27	12348.3	9542.7	12776.3	5349.96	6603.62	18808.3	4628.23	2680.23	4557.94	16737.2	10797.6	13580.7	11612.5	27068.4	5570.93	6481.87	3673.41	5745.16	32222.9	13773.1	5973.81	23860.3	8285.26	11709.2	13114.5	9450.31	9874.5	9414.84	12613.7	18588.8	12258	3283.19	5463.21	8941.76	11107.6	15588.1	12526.8	5693.83	15435.6	11567.7	13444.9	6160.56	7628.68	10704.8	6380
A0A2U8J944	IgH	Ig heavy chain variable region (Fragment)	172170	123376	176888	41103.7	229372	95844.3	138352	154393	24139.3	144194	223209	13856.9	24031.5	30954.3	20083.4	157626	237099	233674	195460	180074	333902	144975	114390	242410	216195	205946	279781	40321.8	171042	144582	23328.3	81795.7	214077	180375	114915	142449	26760.8	193457	86025.1	150974	175503	269245	39697.9	83496	20537.4	190748	113423
A0A2U8J945	IgH	Ig heavy chain variable region (Fragment)	65547	18330.2	45226.4	67816.2	11530.1	30680.6	25695.9	13832.9	23575.1	39745.5	53311.8	16400.1	7124.07	23977.5	43270.8	24720.1	89017.7	47660.1	47083.4	51495	18900.5	34342.8	42473.3	36198.3	60025.2	45979	12841.2	33921.9	21807.6	25963	31254.8	36704.2	28816.1	56561.2	42287	53546.2	40178.2	33956.6	37024.3	51917.6	56925.2	52358.6	34977.5	24312.9	39690.9	34045.4	26630
A0A2U8J946	IgH	Ig heavy chain variable region (Fragment)	13142.1	22640.5	10866.7	2101.89	16705.1	17451.7	1322.98	7412.55	13270.8	9391.95	47723.3	14791.6	28157.8	7659.36	16342.4	15646	16499.6	42632	4363.04	18323.6	20559.1	14423.1	15566.8	15165.4	665.169	27348.4	24727.3	49201.8	22310.3	16597.4	17313.3	12734.1	71730.2	8376.14	34224.8	9305.34	12223.5	38480.4	1279.54	13526.7	25647.2	20963.4	7503.73	12521.8	7521.44	15827.9	13195.5
A0A2U8J947	IgH	Ig heavy chain variable region (Fragment)	28902.2	25872.8	16262.6	52927	63422	19961.6	21375.4	21438.6	37641.2	17405.9	30457.9	31248.4	57406	38834.2	30861.1	25463.8	52810.1	17902.9	52886.9	20283.1	58230.4	28940.4	19033.5	25621.1	76531.4	86564	71277.1	30741.5	33413.1	20955.1	23020.8	23974.1	12806	23782	29926.3	38380.7	25815.2	22964.8	25305.9	46544.5	35548.8	12895.7	56377.2	13658.5	12858.4	9970.07	9162.88
A0A2U8J953	IgH	Ig heavy chain variable region (Fragment)	41487.7	70081	105965	137824	35322	47097.2	76879.7	93040.8	113863	69752.5	59447.5	245097	15132.2	61196.6	515127	129689	119119	49114.4	69822.3	11740.1	71268.8	98454	72709.4	35710.7	74923.5	44592.9	66797.5	72860.6	7834.48	41564.2	86468.1	64980.7	66371.5	27488.4	48926.2	92052.1	39111.9	81129.5	105703	86700.1	114481	66108.2	71537.3	88041.8	147719	78866.8	57683.5
A0A2U8J954	IgH	Ig heavy chain variable region (Fragment)	159281	107020	86004.6	262560	64459	53874.1	83583.9	81368	169848	72258.4	137851	112601	42614.2	186412	97136.9	65092	102076	126722	119390	147364	351632	174398	108893	111538	206761	117605	60771.1	114045	86365	124241	186230	123274	135397	88686.1	106169	77233.8	92326.1	258568	120175	156249	159669	152628	101847	126852	106662	106666	122272
A0A2U8J955	IgH	Ig heavy chain variable region (Fragment)	8897.57	10258.1	7970.46	9177.07	15585.1	10838.8	9859.81	15979	3256	596.1	12585.3	1714.32	9775.97	12668.2	6132.3	1760.01	9756.06	10547.1	32442.2	13887.9	8963.97	8333.93	14656	8738.52	8635.09	6701.42	17737.9	13344.1	8206.52	9569.27	9193.11	9275.51	5023.88	19087.5	5321.49	6763.77	7386.94	21295.7	3973.44	11698.2	10699.3	9364.85	8638.25	9270.5	14848.2	13387.4	7839.01
A0A2U8J959	IgH	Ig heavy chain variable region (Fragment)	100035	109099	233339	136268	74797.3	62106.8	105824	122851	175776	58766.9	134008	150090	34963.3	144878	46273.3	79572.6	167962	101543	42000.5	150659	47400	149474	129488	315248	62583.4	127523	93915.3	123355	137275	98917	125259	133472	134007	165760	73014	142358	105657	110764	120903	154268	174817	144048	159965	145286	158715	29929.3	84957.8
A0A2U8J960	IgH	Ig heavy chain variable region (Fragment)	9234.79	18438.4	7471.02	13929	13671.3	40967.4	5703.86	5950.31	62396	5636.54	15625.9	22638.9	15037.4	166016	24586.2	12327.4	26911.8	13485	14948.1	5214.53	39672.2	14571.3	98535.8	25430	26707.5	48612.7	101539	27070.6	86100.1	22209.7	6195.58	10062.8	20224.6	20835.9	26710.7	31241.4	12331.4	36537.6	21337.9	13117.7	23750.6	27537.9	26752.9	15808.5	11060	13553.7	49320.9
A0A2U8J965	IgH	Ig heavy chain variable region (Fragment)	185259	256501	393934	505485	461872	215691	366726	145314	386487	130899	404693	615379	423022	241634	352526	308662	464469	242219	196783	339360	581640	294497	331735	557501	419779	237892	504227	383575	301960	276929	404851	199312	438859	542158	233916	176371	236493	371541	372900	419304	494591	507498	506594	125820	314519	400319	355255
A0A2U8J966	IgH	Ig heavy chain variable region (Fragment)	7319.91	5951.33	6051.91	4644.45	7703.39	11656.5	5795.19	8335.82	3108.59	16793.1	7767.31	8453.71	15602.9	2251.43	5335.78	5223.4	6372.6	9084.89	13285	12737.6	8267.71	4680.52	7010.76	22086.8	4580.47	120469	10340.5	15666.9	15904.2	5817.89	3166.36	11821.3	4734.56	23491.9	46424.6	11019.2	5968.22	2266.46	8530.2	5473.07	5164.63	4393.7	5622.37	13954.8	37047.2	6802.58	5757.15
A0A2U8J968	IgH	Ig heavy chain variable region (Fragment)	20369.7	21221.6	27080.8	28065.7	3305.31	21142.2	23321.1	29838.2	15322.1	4613.66	50123.2	18851.8	19688.2	34403.3	41997.5	14998.8	13780.3	18360.9	42430.8	12296.6	45700.4	19911.1	13539.8	26347.4	23873.5	20824.1	17276.4	22021.6	17925.3	4724.44	38898	12451.5	19364.2	35376.2	31225.6	22183.3	51991.6	14081.9	54557.8	7629.85	20152.2	21578.3	10657.9	15123.5	31493.5	23987.1	19172.1
A0A2U8J969	IgH	Ig heavy chain variable region (Fragment)	11170.5	2875.63	8688.68	8166.28	11762.2	10873.4	3089.94	8209.01	27716.2	12043.6	10340.1	27353.1	17918.2	6356.11	12110.3	34696.6	13095.3	8582.51	51928.6	9748.59	11662.7	9604.19	12179.6	26522.4	6590.81	3312.61	21306.9	4217.77	8000.37	10207.1	3063.97	5400.1	4929	5502.55	4311.96	17375.2	3596.81	14790	3811.32	11680	4128.53	4546.88	5804.75	4377.15	4234.41	11099.5	19136.9
A0A2U8J970	IgH	Ig heavy chain variable region (Fragment)	23756	11426.4	9805.38	6209.32	7923.66	5127.92	6417.88	9737.1	22312.5	3136.91	6778.94	25689.8	21393.2	12535.2	5939	6485.75	2343.45	23933.5	6039.26	6664.01	12135	7514.5	16507.2	1099.95	3654.21	34170.4	13883.4	12763.9	16335.2	13091.5	15271.5	16025.8	8835.69	15672.9	5259.03	19768.6	7582.47	9303.71	7160.3	3952.97	13975.7	24580.2	16216.6	7898.82	5151.56	9588.88	18515.6
A0A2U8J971	IgH	Ig heavy chain variable region (Fragment)	178357	265867	315082	696861	287558	369952	349151	303424	472360	36173.1	279028	394488	149875	413523	474234	469974	498039	441434	385135	192421	590423	361458	1.25356e+06	687125	335053	619562	385584	44410.6	1.05714e+06	414989	340328	230700	358918	550654	239256	190114	241788	381837	535406	55085.9	558771	254942	292204	245352	432150	461926	450740
A0A2U8J974	IgH	Ig heavy chain variable region (Fragment)	7802.26	2834.79	13853.3	23576.2	23256.9	28770.8	23778.2	80330.6	12496.7	15201.1	30627.8	23072.1	16298	7950.51	28958.5	21054.4	9665.64	11881.2	10870.2	9396.66	14458.4	17089.5	22665.7	11348.5	26571.7	9047.29	7813.05	9022.24	8053.95	13038.1	6265.72	7901.14	4702.69	15780.4	13382	10144.3	4022.15	9354.28	5474.71	10678.6	11920.6	12053.5	10897.5	6525.12	15767.8	18685.8	13977.6
A0A2U8J975	IgH	Ig heavy chain variable region (Fragment)	8183.6	7753.4	7832.73	20190.8	24801.2	5494.09	14698.4	6516.35	19151.7	6560.99	32321.5	80561.8	7116.14	35206.6	18617	59604	14149.4	16132.4	49963.1	17512.5	8707.36	18574.7	21674.9	19991.3	21183.9	42330.4	60086.5	28093.9	7732.18	25062	22019.8	1057.63	14184.9	9743.32	21658.6	19644.8	25839.8	32067	34787.9	9223.64	13955.7	18920	39177.6	24154.7	16264.8	34940	34927.9
A0A2U8J977	IgH	Ig heavy chain variable region (Fragment)	105514	174903	484614	555674	27564.7	661081	660831	307353	26012.6	116828	539112	195489	92946.7	568671	24516.2	31484.9	170169	794234	1.04344e+06	612482	743281	318816	185796	720876	395439	30468.6	636691	11932.6	46447.7	14865.3	945411	9210.13	654709	175551	611962	332687	556145	576962	369019	438723	330674	507384	406678	243110	369522	681638	461452
A0A2U8J978	IgH	Ig heavy chain variable region (Fragment)	142318	251980	293159	297427	247822	150619	180357	139822	136010	114044	155190	145930	67550.7	362439	147791	152589	221015	341300	167957	237095	167254	356675	250103	372562	122357	220907	102836	198564	155300	117622	318034	246356	283212	240454	498610	610458	207088	292780	244870	198596	257198	377102	222349	296106	259972	303106	292408
A0A2U8J979	IgH	Ig heavy chain variable region (Fragment)	4420.57	11188	13943.4	23383.6	8713.08	34826.9	480299	142855	46082.5	17875.1	51782.3	430093	20767.5	81272.5	12111.6	19545.4	13849.2	3461.42	26435.1	74952.2	84293.4	219983	21269.6	314925	294682	244929	544068	241574	279491	17710.7	241478	10260.6	19344.4	6270.19	34668.1	25791.1	3649.3	10168.1	21390.5	24208.9	8827.32	17880.6	23206.4	14107.8	17426.2	21036.1	30808.5
A0A2U8J983	IgH	Ig heavy chain variable region (Fragment)	17330.6	17610.5	13020.4	23055.9	15835.4	16622.6	20444.9	31573	32157.9	18410.7	20706.4	37035.9	49176.5	13852.9	20916.7	30526.6	24195.9	6326.78	56653.1	15920.4	29937	28739.1	12508.4	48328	63401.3	23961.1	22242.8	30053.9	17617.8	19490.3	28014.2	12322.7	16000.7	20248.4	30406.8	51608.4	10899.3	10304.9	7246.09	29928.5	18240.6	98170.7	9015.47	18931.2	26539.1	24809.6	28147.8
A0A2U8J984	IgH	Ig heavy chain variable region (Fragment)	6764.98	2915.23	5271.59	3935.76	5638.91	3177.58	7109.76	5675.78	11050	1503.22	6240.07	4946.04	12168.2	3955.7	11473.3	13656.1	8983.87	5074.96	3562.5	11078.3	5205.04	5598.36	6440.7	10335.9	7430.6	6358.65	5678.87	7265.97	9067.08	24953.2	6113.35	4226.45	6638.2	7033.62	4315.81	5018.11	5267.85	3517.36	14289.1	5948.29	6126.5	11507.2	6047.92	5077.38	5062.77	6442.05	9560.31
A0A2U8J986	IgH	Ig heavy chain variable region (Fragment)	132714	433719	31430.5	477132	343796	228646	213633	154557	195517	297003	226956	24614.7	45895.3	257325	296483	245033	214971	192197	205517	134135	250444	234304	352126	237405	10846.8	5935.29	18261.9	160202	269848	186918	404058	268709	302277	258158	169352	13500.8	218483	296425	206444	281830	238243	294171	390136	206431	634600	201101	180104
A0A2U8J987	IgH	Ig heavy chain variable region (Fragment)	48975.1	38568.6	44027.5	50754.9	79639.3	80714.8	58883.2	108448	69436.1	52221.8	51073.7	56071.8	55591.7	51497.4	39957.2	29626.2	112966	42735.8	83066.2	156787	77413.2	45691.8	39686.9	123613	67927.9	151700	84126.4	104344	171794	197405	44448.3	26289.2	74714.5	43689.9	62967.3	95714.8	37476.5	39117.9	68516.9	50912.4	45114.2	108662	122586	21260.8	45315.7	36486.4	113912
A0A2U8J989	IgH	Ig heavy chain variable region (Fragment)	43882.1	15445.4	64518.8	78937.3	60445.5	46512.3	35868.5	84999.1	38697.8	39996.2	23913.4	44580.6	67184.4	12926.5	94518.2	91837.5	70841.8	120794	56567.7	10595	65567.4	141863	20789.6	29974.7	128593	92171.9	115811	63974.1	32112.1	62972.4	58370.4	44983.9	19196.6	60944.2	58589.8	59032.4	41643.7	69899.8	37047.6	59087.1	71025.8	126000	34124.6	72898	47429.1	32780.3	32353.6
A0A2U8J991	IgH	Ig heavy chain variable region (Fragment)	27846.3	16491.3	32019.4	55293.9	48222.9	20418	16989.7	15769.3	40425.6	31805.6	22387.1	64474.9	56757.5	42538.5	38721	50337	42893.6	27854.6	35443.6	22553.4	37258.3	25568.1	41461.8	23192.6	33967.8	51572.1	110754	35252.1	20022.4	18958.1	39314.8	16917.2	21540.7	22680.5	23601.1	16611.2	29956.4	28877.6	23204.1	37897.2	24084.1	14686.2	56377.2	22342.7	22144.5	30487.3	37321.9
A0A2U8J995	IgH	Ig heavy chain variable region (Fragment)	24337	15174.3	7219.27	37396.8	33260.9	71681.3	23694.1	15655	28794.7	29712.8	6967.74	25120.6	23893	30908	10367.6	25075.5	65360.1	41361.5	20998.1	8769.15	15430.5	24128.2	9909.96	18705.1	5655.16	3602.28	54562.6	5174.26	15739.8	43256	38771.7	17374.2	16410.3	26955.8	12585.9	15791.5	13457.1	16621.5	4688.61	2925.53	30816.7	4201.03	16266.5	17212.9	13339.2	9841.29	28206.8
A0A2U8J996	IgH	Ig heavy chain variable region (Fragment)	12798.5	5533.41	4533.28	34867.9	27001.3	7179.86	15714	9534.76	10022.4	14262.6	1092.57	16117.8	13358.9	2752.79	1434.2	5713.5	11826.8	11121.6	18748.8	2772.32	5136.37	8496.71	3832.63	11197.1	2970.61	26644.5	19009.2	15670.6	12806.4	16115.5	13786.6	7615.13	8527.5	1863.8	2576.47	15719.1	17723.3	37589.3	5156.91	5769.21	25111.5	2274.58	4630.49	5077.28	10868.6	11203	7983.74
A0A2U8J997	IgH	Ig heavy chain variable region (Fragment)	4727.03	3296.3	10814.4	18173.8	3640.95	3564.3	3759.39	16865	7380.45	9803.67	3563.61	8889.17	5047.67	4323.71	12759.5	6263.19	14353	8999.92	3595.01	7817.66	4609.96	3610.25	5008.36	63468.4	8385.87	19642.7	8746.82	50244.4	260664	1.75373e+06	14667	3604.17	6960.71	27104.8	5884.29	3297.24	3139.93	4288.94	19956.6	3813.59	2276.08	13922.4	11996.6	5029.78	7696.22	3699.56	10784.2
A0A2U8J998	IgH	Ig heavy chain variable region (Fragment)	5998.65	8807.97	7108.13	5698.71	11111.4	5143.11	5278.14	1903.78	9085.22	11780.6	12254.4	3579.42	9135.46	27522.9	10622.9	9969.19	5463.47	5992.33	14783.3	5855.88	6610.86	15728.7	7169.6	6585.85	5953.16	5262.81	10311.3	17678.6	6911.01	4084.15	21336.2	5566.7	5333.54	8393.57	9252.61	3976.89	4031.05	5385.54	5692.02	3898.13	5787.2	7999.73	7581.38	5470.19	22368.1	3904.68	18313.1
A0A2U8J999	IgH	Ig heavy chain variable region (Fragment)	13282.3	1395.96	8384.22	6028.08	5050.29	6327.21	458.5	4472.76	8838.85	4187.44	4405.17	5213.2	10665.4	4410.9	14883.1	5027.83	4553.24	2947.77	86042.4	4484.07	11818.3	2282.36	4599.12	30176.1	6765.36	9510.46	7579.12	6678.04	3554.6	7623.85	20036.6	7252.73	4663.91	13491.7	6014.34	2336.67	9621.09	6432.08	6400.1	12754.3	7475.96	1351.41	7971.78	4597.95	7937.84	6713.53	11699.4
A0A2U8J9A2	IgH	Ig heavy chain variable region (Fragment)	24074.6	15136.4	37276.4	62573.1	74822.7	26240.8	28136.6	26180.8	19666.5	18230.7	23871.2	58444.4	41145.3	28052.7	9249.43	25374	11906.3	14973.9	49727.8	62467.8	43240.9	59336.3	20227.3	18618.2	10312.6	41421.4	37609.5	6444.27	33331.5	68626.7	20348	16671.7	23182.6	30364.7	90929.7	19468.7	49676.8	53087.6	36693.9	20473.8	35606.5	26051.8	27507.5	11403.7	19145.8	20157.5	18765.8
A0A2U8J9A3	IgH	Ig heavy chain variable region (Fragment)	175375	189653	161864	285499	407210	151770	198672	168748	263084	218224	150978	587417	292713	396139	198287	174493	484021	286335	465700	169480	216592	282794	245360	353757	323956	338974	370319	247880	266973	150193	224090	184133	200078	291378	253541	214846	133626	212960	231006	255267	319138	241641	328998	76027.2	164853	151658	204072
A0A2U8J9A4	IgH	Ig heavy chain variable region (Fragment)	4242.35	1986.57	5561.82	4586.21	4825.27	4605.02	61913.5	23989.1	67025.9	2891.52	4122.92	6112.93	6794.33	13952.1	7039.94	6573.88	10383.8	8248.16	22392.7	5274.84	26093	4168.33	4725.46	4888.06	5654.86	7318.25	8997.6	4325.25	6840.14	10223.7	3112.23	7022.04	2783.33	1517.38	13071.8	6663.58	2173.64	832.748	7514.84	5360	4138.25	5564.33	8234.95	2877.46	6753.94	2829.67	4972.82
A0A2U8J9A6	IgH	Ig heavy chain variable region (Fragment)	16487.1	10328.7	26633.5	26037.1	14417.9	21269.4	34358.4	7676.97	40022.8	16134.8	48769.2	26425.2	18148.4	12598.6	17032.7	34592.5	16310.3	28074	22364.7	19156.3	16280.7	6544.23	15698.3	26893.4	30134.1	12403.2	19671.9	13331.5	18118	13698.7	12687.4	27133.7	12366.9	26141.1	14906.5	9562.97	26363.8	63716.5	11212.8	16459.3	31505.3	29445.4	34561.3	25734.4	18333.9	30956	31330.8
A0A2U8J9A8	IgH	Ig heavy chain variable region (Fragment)	60810.9	39592.4	33104.4	65199.3	78026.4	23532.2	33093.8	18214.4	44739.3	38655.1	58087.6	37883.5	7763.84	20677.3	59254.7	51547	129186	31289.6	40596.1	34458.3	45887.6	55467.8	47005.1	51272	35565.2	33673.5	105476	30767.5	50419.3	15868.9	51303.8	50795.6	24372.2	26763.8	26669.1	40446	50444.8	52014.6	30332.2	24845	48589.8	61473.8	43277.7	17938.1	40664.6	62557.5	40814.3
A0A2U8J9B7	IgH	Ig heavy chain variable region (Fragment)	25548.6	60733.9	126063	91519.5	42798.7	46786.9	50239.4	84627.5	77785.9	55885.8	132842	43294.1	18279.9	113740	38894.9	63707.8	53682.9	87157	29196.6	58901	30919.4	61423.3	81302.4	181371	98388.8	74480.8	60689	76446.6	49227.7	55286.4	58331.8	66046.3	92340.6	102375	28286.2	74546.6	49280.3	101990	28771.6	66023.2	123500	75402.3	116552	35608.7	102764	54953	44832.7
A0A2U8J9B8	IgH	Ig heavy chain variable region (Fragment)	5356.84	73239.5	83847.2	20952.1	64710.6	43238.2	55383	12420.3	14366.3	17506.1	13182.7	38257.8	35542.9	13453.7	108857	16515.1	11282.5	15701.8	55980.2	97122.8	22083.1	17775.6	17848.7	18153.9	26800.7	18002.2	47574.6	118400	39114.6	10441.8	16334.3	54068.1	40555	105640	31244.2	74705.2	4219.29	45703.8	13355.1	71762.8	191977	20843.8	50134.3	9582.06	4339.39	151383	52589.6
A0A2U8J9C0	IgH	Ig heavy chain variable region (Fragment)	25810.3	55449.9	35888.1	37084.9	55668.4	62960.7	22065	46813.9	69498.5	37244.6	51040.5	45071.5	77174.2	17193.4	70024.1	76661.5	59569.9	18618	47501.8	184413	39583.2	33162.1	26265.4	67146.5	48130.8	58228.1	150531	86671	94217.4	93285.7	56363.7	27132.3	63564.3	59147.1	50325.5	52368.2	31019.7	23167.1	46519.6	51767.6	86938.9	38147.4	75739.6	38721.1	43859.9	47410.4	37682.9
A0A2U8J9C1	IgH	Ig heavy chain variable region (Fragment)	48200.7	39473.5	54360.8	65070.7	121243	179612	114832	112303	78270.8	96299	146984	196966	79596.3	130892	145792	217415	33871	64540.5	162283	196621	59535.4	91656.8	44677	134861	51705.3	53957.4	24704.1	77646.9	185061	131263	68501.4	127925	188476	233228	110655	48197.8	47000.3	53905.8	208529	151961	164226	89310.9	57237.1	73478.8	180085	66160.2	113468
A0A2U8J9C2	IgH	Ig heavy chain variable region (Fragment)	2128.91	2695.31	14366.6	29119.2	13592.6	19082.4	3698.59	10858.6	11773.3	10959.6	32920.4	9592.53	17433.7	5821.82	48250.4	11878	3665.62	55177.6	16298.4	15385.4	8931.95	11454	14101.7	4448.63	3633.27	19793.7	59389.5	2448.8	10991.2	15645	10601.8	20712.8	19633.4	27589.9	14892.2	11566	11433.6	9490.03	24380.7	8625.34	13659.6	8396.51	15984.4	7318.5	46624.6	38958.9	11949.2
A0A2U8J9C3	IgH	Ig heavy chain variable region (Fragment)	12952.3	27357.4	26351	20027.6	29412.6	17990.3	15248.1	21997.9	25377.9	17460.4	23766.1	16053.9	83654	50423.9	33150.4	22053.7	8993.21	37696.7	50349.1	37517.4	24155.3	12440.5	25992.4	34351.9	23962.9	30659.4	15286.6	35494.8	37230.8	13647.5	16556	11772.1	13591.8	8735.89	94159.4	22828	18229.3	10918.5	27225.4	19849.4	32346	29309.7	18752.8	14185.7	13337.7	17428.4	11074.7
A0A2U8J9C6	IgH	Ig heavy chain variable region (Fragment)	6686.23	5375.12	7917.31	21895	15598.2	20074.9	16078.5	6146.56	8247.21	8649.73	5617.53	17206.7	13706.1	14613.2	8171.59	15812.6	14619.9	7767.31	9579.03	13891.1	14674.8	18458.3	6208.55	13477.1	8790.35	16326	13811.9	11137.8	7344.28	11758.5	8279.67	11431	12030.7	10726.1	16956.5	13653.5	7750.91	19102	17224.1	16903	18391.2	8224.72	16474	12333.2	21081.3	17397.3	9566.55
A0A2U8J9D2	IgH	Ig heavy chain variable region (Fragment)	35417.4	4802.84	75061.5	15461.3	26041.9	19257.5	34510.1	141496	10058.3	25774.1	74417.2	86968.7	11384.3	9087.99	31640	27326.4	30890	19877.2	66608	5024.01	54384.4	4302.27	24928.3	6414.17	32889	19022.8	37338.3	30953.4	21455.9	46387.1	21095	5853.22	11069.4	29109.3	3805.94	38359.6	24965.1	53121	32545.4	14019.1	18670.8	13397	19513.6	11098.1	35343.4	11733.9	9996.76
A0A2U8J9D3	IgH	Ig heavy chain variable region (Fragment)	41876.8	36899.3	325220	65460.2	75675.9	379573	49584.2	152682	40191.4	78499.2	55740.9	196042	161625	121846	340127	207209	53968.1	326143	356879	164671	54310.8	109906	66109.7	189370	269554	55429.5	63045.3	282273	97905	72398.1	34863.8	134121	68919.3	294248	351303	322509	102637	580225	178797	224072	308858	311224	197891	47923.8	177267	69671.5	211658
A0A2U8J9D4	IgH	Ig heavy chain variable region (Fragment)	6719.6	876.889	63466.1	7170.3	20495.4	7196.22	1607.54	5910.39	6997.34	2839.84	14635.6	8286.44	2379.03	7786.62	2290.8	2362.43	2485.79	1.04538e+06	13051.3	9768.2	11895.8	7722.45	6533.1	1478.46	6993.51	21173.4	11453.5	7803.54	5912.9	4412.03	3057.79	4985.22	4190.54	7545.09	25344.7	1376.27	2471.39	9574.08	1150.45	3226.63	7319.56	4800.77	25483.1	5736.16	4758.62	5445.84	1866
A0A2U8J9E0	IgH	Ig heavy chain variable region (Fragment)	447282	324841	474199	444458	655574	720841	397269	507767	539302	854284	805405	918264	1729128	763651	840531	419989	1.29919e+06	574758	878700	377940	678715	386234	422882	1.48825e+06	769295	45580.2	725137	502978	469186	361624	467213	191190	1.0753e+06	1.63431e+06	487279	476095	311864	535329	941763	441642	420014	794934	1.55132e+06	271610	363373	399882	835692
A0A2X0U2E5	ARHGAP45	ARHGAP45 (Fragment)	3377.61	1700.12	1727.25	3685.85	28803.5	6894.81	2596.29	3715.97	2567.58	2616.38	8543.52	2290.48	5443.91	4825.14	1533.49	2827.02	2254.15	4207.63	21192.5	59777.1	6296.8	2747.41	140269	3266.89	1087.32	5812.52	2720.65	7575.73	6033.56	11061.8	4070.33	4101.6	4786.08	7466.53	1943.02	3178.17	2772.03	3261.36	3069.6	2435.88	6092.43	3856.35	3930.76	1848.65	5152.78	1585.19	4654.53
A0A2Y9CYC6	IgH	Ig heavy chain variable region (Fragment)	121994	146000	169982	239853	165972	103971	139837	65101.7	144062	100763	121841	129369	24016.2	186482	145839	166747	127888	142460	155058	141779	156071	183609	104261	188338	226803	139816	118771	167753	160037	145140	217793	153906	138416	151340	183853	151562	129680	169486	117869	117834	191723	121089	174313	120134	131155	136649	225773
A0A2Y9CYD5	IgH	Ig heavy chain variable region (Fragment)	14619.4	9959.5	22039.6	16157.1	8473.32	12732.2	15298.4	12576.9	21796.4	9078.09	24288.8	23159.2	9227.41	10339	63978.3	115106	26065.2	18193.9	21588.2	12639.1	19753	10708.6	6887.36	19562.5	19490.3	5693.11	35249.7	18307.6	17094	13592.3	46489.2	10851.6	11302.5	10638	11547.4	20253.3	13443.1	11560.2	12579.6	23349.2	20557.8	61793.6	11770.9	10873.9	13511	52465.9	17270.2
A0A2Y9CYD6	IgH	Ig heavy chain variable region (Fragment)	974570	818425	1609704	1.23174e+06	761794	1.00382e+06	1.2235e+06	1.24866e+06	43096.3	829299	2.11734e+06	1.8532e+06	158374	1.06103e+06	625041	1.1308e+06	1.59082e+06	851868	996480	724691	1.25762e+06	1.02672e+06	993567	1236158	98766.3	663130	617110	1.09275e+06	494772	1047448	1.07023e+06	1.09674e+06	37789.9	38031.5	794574	1.21e+06	248710	1064841	900985	87585.9	1.23427e+06	1.2818e+06	1.22255e+06	1.43411e+06	1.52179e+06	1.15184e+06	1.29703e+06
A0A2Y9CYE1	IgH	Ig heavy chain variable region (Fragment)	33680.6	120628	52636.7	94279.9	166365	71899.2	57329.3	107956	144402	44605.8	128587	80173.5	28851.4	65535	73697.6	35515.1	99361.3	107145	58501.6	631634	103172	137247	38154.9	78892.9	76231.5	258830	72930.4	235769	135179	67663.8	61548.7	189797	55582.5	70400.5	179853	84533.2	55601.7	68086.4	40068.2	223394	63068.8	79568.1	76277.9	45365.5	71563.9	74078.2	166188
A0A2Y9CYE2	IgH	Ig heavy chain variable region (Fragment)	9661.38	13123.5	19840.6	4527.08	3393.95	14829.4	8417.6	11895	13960.6	9470.85	6884.07	15138.9	2435.48	9494.54	27709.7	3343.12	12922.7	9676.24	4911.4	14988.7	7428.07	13639.5	1675.11	15128.9	8111.83	14763.4	4172.59	7210.74	19287.6	8239.51	6177.4	5823.91	12967	5600.44	32376.5	31289.8	7667.91	12618	25764.6	8185.22	21334.9	11857.6	3094.12	7049.14	8051.93	27550.5	14599
A0A2Y9CYE4	IgH	Ig heavy chain variable region (Fragment)	62928.5	17294	29466.4	54399.8	117087	51210.2	51180.4	53320.8	34355.6	38467.7	23473.9	73842.2	7560.62	68800.7	55661.4	41824.9	35704.8	69231.2	89242.5	43739.2	93315.3	55299.6	46333.8	85397.5	134026	123558	56649.4	90049.3	96262.2	261545	81135.3	44743.7	58325.8	121322	60481.8	88411.1	33916.4	44920.6	63237.4	75423.4	84917.9	11329.1	64357.6	79259.3	12047.3	44015	76705.4
A0A2Y9CYF0	IgH	Ig heavy chain variable region (Fragment)	3679.07	8653.72	5427.21	29297.3	10735.8	2972.4	4188.67	6634.54	7226.49	3953.33	8650.91	24788.9	3831.02	836.756	7158.3	4291.24	2713.81	14258.3	3571.3	4394.17	17050.5	15464.2	28300.4	34890.3	5319.14	79178.8	188179	155128	11828.1	172367	2512.9	3834.93	5299.29	13887.4	6706.71	28892.1	14050	13081.9	8963.79	13892.9	7701.25	3731.15	7754.8	8293.19	15037.5	8935.01	4401.56
A0A2Y9CYF2	IgH	Ig heavy chain variable region (Fragment)	8223.48	3057.32	22577.7	3213.99	5683.45	15232.5	6536.73	5544.15	5561.36	2304.84	3313.66	4560.29	3814.22	2607.46	36304.1	4329.65	2731.61	394.414	3328.36	5138.25	2098	4464.13	5981.69	1536.48	3758.42	166565	19807.2	10250.3	20012.3	16189.3	9478.37	5184.25	4898.33	9187.79	19371.3	3708.41	4535.78	21643.2	2817.32	8544.19	7384.26	4446.45	909.567	2257.9	2311.04	3728.85	10426.2
A0A2Y9CYF3	IgH	Ig heavy chain variable region (Fragment)	151611	132254	221085	201457	169622	87603.1	122890	138906	151831	95785.6	100727	132745	53085	230256	100308	389493	156800	215581	132834	102869	94870.8	290447	226300	327355	238099	190251	145349	164337	116900	93321.4	164036	275120	126151	325277	236758	494042	140375	163011	184893	136529	262059	186626	173329	146231	187309	139931	127567
A0A2Y9CYF4	IgH	Ig heavy chain variable region (Fragment)	5819.3	4703.73	5398.59	5003.33	54732.8	2063.22	5125.26	30652.4	9754.96	2035.71	77811.4	32803.9	27493.7	13510.2	29666	4194.05	3536.1	3781.08	2780.25	42944.8	99555.7	23688.5	22000.7	63252.4	37667.1	60760.1	30692	16811.7	71496	16610.6	22609.3	6954.04	6035.52	7703.07	38562.9	4589.32	4296.68	13330.2	15449	3225.08	7802.17	2681.71	4584.06	5118.92	2872.29	10860.8	4869.2
A0A2Y9CYF5	IgH	Ig heavy chain variable region (Fragment)	36746.6	10124.8	97477.5	89039.8	20170	21346.1	58848.7	70037.5	204693	55546.9	36515.3	143353	98679.5	23665.1	62327.8	134086	138524	112959	201136	75975.4	247662	82075.2	77725.6	23147.3	45902.9	43129.1	191061	58564.2	37599.9	94675.4	89469.5	61678.4	87850.7	23204.9	100082	21350.3	115497	117689	87656.5	16500.8	62704.9	41429.9	121869	22573	17817.2	119370	148222
A0A2Y9CYF7	IgH	Ig heavy chain variable region (Fragment)	20512.1	15987.3	21419.3	6738.49	16753.5	11401.9	23407.9	68178.7	19002.2	9346.25	31069.1	27166.6	5984.93	28146.2	36816.1	11656.5	12443	15153.8	17561.5	26064.6	23243.3	21201.4	12277.6	32614.2	26788.1	20749.3	31611.9	36278.5	58289	19716.2	22332.4	73606.2	11199.7	30345.6	29276.8	32844.4	15536.1	16651.5	7178.22	14698.5	18297.7	40001.3	14175.3	8040.13	8899.69	24380.8	37358.8
A0A2Z4LCH4		Corticosteroid-binding globulin	171136	129224	147020	145243	113187	139561	126013	127075	151769	204750	152412	132166	193396	163266	125845	189708	126254	160014	176835	169314	181333	127616	120613	147052	140805	117077	100268	88272.6	128544	100578	142153	136638	178318	158767	142475	185382	178309	136810	123486	170570	104818	164658	197413	166496	172809	119419	206150
A0A348GSH7	SERPING1	Serpin peptidase inhibitor clade G member 1	5.43141e+06	5.66523e+06	4.96291e+06	3.48037e+06	3682034	5085300	6.45426e+06	5.35541e+06	4.58607e+06	6102773	5774559	4802828	4540368	5229056	3.40621e+06	5.4469e+06	3.73644e+06	5.26925e+06	4180998	4684625	3.87563e+06	4.02647e+06	3.3144e+06	3.08124e+06	3.09122e+06	2.0612e+06	2558077	2.01364e+06	2977811	2.29532e+06	3.6917e+06	5.15464e+06	5493074	4.69343e+06	3.18536e+06	5.36032e+06	4.19363e+06	3649468	4822525	2.46554e+06	3.40536e+06	2.50725e+06	4158364	5.492e+06	4.04943e+06	3.89702e+06	4434706
A0A384MDQ7		Epididymis secretory sperm binding protein	902188	3329.03	1.13494e+06	1.77794e+06	1.50285e+06	1692.44	7388.03	618326	816961	833252	992710	1.14339e+06	4441.24	1.172e+06	832846	1452007	904902	2932.37	13336.3	310012	1.6601e+06	4187.94	1784.22	2561557	1.3515e+06	1.10509e+06	1.85843e+06	733667	1.89946e+06	745889	1.63531e+06	1.6877e+06	1.02142e+06	671233	1.04925e+06	685240	1.08852e+06	904127	1754.56	1.01399e+06	50990.2	954194	1.17194e+06	909601	848122	970391	1.11208e+06
A0A384MEF1		Epididymis secretory sperm binding protein	1.50858e+06	1.35761e+06	1.53608e+06	1.41522e+06	1.13734e+06	927772	1289184	858759	1.1369e+06	1.29704e+06	1.01625e+06	502639	1.16279e+06	1.45458e+06	1.02877e+06	955732	840987	1.33181e+06	908496	1.39649e+06	1681614	1.19828e+06	968405	1.11681e+06	1.21055e+06	1.27906e+06	831599	1.16214e+06	1.39515e+06	1.26271e+06	1.00705e+06	1285332	1.33347e+06	1.39043e+06	1.12395e+06	1.07602e+06	1207187	1.18463e+06	2.0962e+06	1502757	1.2895e+06	1.18538e+06	1.56596e+06	1446856	1165248	1.31074e+06	1.5245e+06
A0A384MEK5		Epididymis secretory sperm binding protein	1188.2	4385.58	2221.46	3136.92	4353.37	4384.63	4892.01	2098.5	5352.26	1334.52	5046.87	8568.89	4728.31	1446.22	2824.08	2694.3	2734.63	1980.61	3552.74	22446.4	4025.24	1786.43	25455.1	2054.72	3834	1520.4	2996.19	5715.32	2801.01	2717.57	2341.27	3840.55	4820.54	2835.84	3078	2588.1	3146.26	2135.56	7590.87	7847.09	4148.7	3048.85	4337.01	2757.09	2187.54	2185.52	15355.7
A0A384MR03		Epididymis secretory sperm binding protein	82556	91990.6	208400	240754	275356	209560	154544	340105	129848	154890	94040.9	95096	156929	216731	123128	239223	270863	233861	228378	285407	305111	134183	257587	385946	176015	245436	192308	265006	172320	197661	245316	166551	196904	147548	154145	119119	136924	257007	112210	229506	188916	368473	373392	153207	157447	123857	150303
A0A384MTL2		Transgelin	4993.23	3321.44	3059.8	4166.39	2553.89	6401.68	3641.36	4054.13	6384.82	4516.56	1598.97	1226.19	5777.04	2302.24	7695.81	744.202	21232	5019.3	4525.7	6239.72	5662.19	2856.33	5455.08	969.727	2945.87	3989.68	2811.21	5842.03	7103	9409.79	7310.78	2333.44	5217.19	9983.62	6442.49	4370.56	2469.68	5168.45	6935.02	6943.01	5600.52	7549.9	6447.14	4455.42	73001.4	10021.7	5016.35
A0A384N669		Epididymis secretory sperm binding protein	448905	421514	465956	613153	488417	364924	472366	373008	312196	369183	454286	376056	808188	620522	396128	403237	352791	596756	461923	416722	679054	468486	346734	318226	389962	357869	283613	412042	355598	384576	402856	484083	472663	516885	512847	392320	422512	379286	504545	441228	305457	485482	331088	496282	467320	399607	587443
A0A384NKS6		Clusterin	1.47383e+06	1.55242e+06	1.64606e+06	1.62765e+06	1515875	1.68357e+06	1.55637e+06	1.7215e+06	1.81517e+06	2.6412e+06	1.9503e+06	1.2094e+06	2.10762e+06	2663242	1151730	1.59503e+06	1294853	1.78264e+06	1.67031e+06	1.59467e+06	1.40147e+06	1.43053e+06	1.30924e+06	1.26287e+06	1.27356e+06	1.18413e+06	1.02527e+06	1.24073e+06	1.52504e+06	1.5933e+06	1.34114e+06	1.43518e+06	1.6638e+06	1.70797e+06	1.3956e+06	1.40296e+06	1.59811e+06	1676143	1.60733e+06	2.14942e+06	1.42625e+06	1.75595e+06	2.01829e+06	1.81683e+06	1.67632e+06	1.45608e+06	1.4373e+06
A0A384NL10		Epididymis secretory sperm binding protein	3062.75	2912.86	4260.14	2881.12	2339.21	2890.72	7354.79	3750.36	3487.33	10129.5	4686.4	5293.33	5581.04	6358.27	6837.47	4107.25	1500.07	2736.77	3930.49	3136.66	4014.74	3691.65	5177.81	2548.99	3173.66	6594.13	3424.34	6345.05	4611.18	3987.49	3591.82	1632.37	4086.12	2976.5	3250.78	1865.32	1375.85	1960.58	4212.48	3531.9	2919.69	6375.52	4470	4384.9	2873.65	3295.51	2635.47
A0A384NPR0		Epididymis secretory sperm binding protein	10176	8086.43	3612.75	9757.02	13015.9	9822.4	2906.77	13997.8	8513.95	7037.7	10757.7	10283	7193.64	11777.2	8052.01	8300.44	13819.6	11669	3301.25	34398.2	8028.29	5960.97	5778.54	9472.65	19287.3	19311.6	24284.2	17339.1	11364	8603.26	8167.85	7505.13	10850.3	1041.25	4612.75	10195.8	6825.52	11410.1	9231.19	6148.36	11920.9	31331.3	10488.6	10543.9	5175.05	17595.1	11517
A0A384NPY7	LMAN2	Epididymis secretory sperm binding protein	5566.29	6895.16	1367.67	15219.8	1800	1825.99	2709.77	2339.2	7041.78	6283.44	2927.19	1660.48	11586	1440.55	9433.51	4096.64	12206	14715.4	5032.67	17665.4	7180.04	2607.42	11843.7	3647.09	6585.44	3268.33	6713.49	10498.7	9564.02	18358.2	3311.75	5874.63	7424.01	1719.68	4254.97	4059.29	4441.14	694.725	7588.71	5123.58	7384.25	4179.78	8509.92	4829.87	15818.2	4904.53	7112.44
A0A384NYT8		Tubulin beta chain (Fragment)	1501.25	3072.59	9880.04	2284.17	6841.08	10451.7	2871.24	15069.7	3273.54	1515.64	1769.54	20193.6	2975.41	3737.8	61394.1	5681.07	4277.82	5951.64	4967.77	5675.7	899.941	24099.2	6567.79	92349.1	3654.37	2394.03	4749.53	2835.32	3114.84	21689.4	2254.79	1676.18	1888.54	10904.5	7167.51	6668.36	7505.1	2113.99	3650.01	30278.7	67920.1	3960.33	4227.78	33597	3882.26	4663.48	23508.1
A0A384P5Q0		Catalase	2473.81	3889.43	4605.98	4542.05	3825.5	2833.72	1432.7	636.296	1404.25	34476.1	1811.82	2173.88	2778.5	2029.26	2391.68	1686.65	3702.34	45260.9	3604.28	1291.59	3065.94	2071.23	2147	2822.87	3279.03	2885.63	4837.09	3235.56	4236.91	6986.62	6153.66	2194.06	4938.28	4404.41	3890.02	2186.54	4457.37	3271.06	3445.56	5800.16	6426.12	4487.74	6071.31	1399.76	4465.27	2529.62	2109.97
A0A385KNS5	CD44	Indian blood group antigen	22576.7	35887.6	28172.1	21757.8	19713.3	26946.5	40316	38057.6	27513.4	37627.3	52233.1	32725.7	26773.4	34840.7	25303.9	30127.9	18963.8	23622.1	22068.5	32610.9	31223.4	27707.2	30543.7	19478.8	20401.3	24769.2	19876.8	23339.5	28276.8	23176.3	17715.8	23208.8	24519.8	26552.6	20298.1	16596.6	25460.7	19636.8	27530.8	30728.6	13102.7	15564	19297.4	35098.5	19896.2	19558.3	20955.4
A0A386NEX7	BST1	Bone marrow stromal cell antigen 1 variant 2	19473.8	2635.11	2989.49	1522.75	966.305	2810.4	2192.16	6425.12	1726.12	29410	6312.14	24620	33181.7	3239.19	4291.89	1590.27	23969.1	8660.04	2111.35	5879.56	5940.52	4956.84	60849.7	5229.72	2123.68	8992.45	8077.36	5693.2	4937.96	10326.7	3869.58	4927.17	52173.6	1002.07	2409.26	2319.1	45344.3	9285.5	17464.3	2410.46	8052.29	1188.62	6079.77	4174.33	4727.13	4399.9	2634.71
A0A3B0J0F2	ADID	Adiponectin D	41481.5	6949.6	4938	7358.68	13660.4	6102.51	28573.1	10862	27694.2	20471.9	25310.9	20819.5	9529.08	31509.4	7106.49	13752.5	8977.62	32959.5	15824.1	21787	20967.2	47153.8	12951	9274.35	16460.8	19069.1	23209.1	48906	28844.8	44951.6	11358.6	9434.8	13626.8	8612.58	9354.06	17693.1	19213.5	14143.8	14447	6696.69	6029.75	7346.36	20769.3	15194.5	13629.6	10086.4	25833.1
A0A3B3IQ51	CFHR2	Complement factor H-related protein 2	108233	91603.4	88303.5	44330.8	53114.3	170234	144966	23985.1	52248.7	199957	60410.6	60848.4	61809.7	146969	44278.6	135473	27231.8	43699.3	49254.5	104641	36500.3	58991.4	113954	36574.9	109453	76725.2	38541.7	37380.2	128026	34438.3	72045.2	24178.1	103262	47491.5	94638.6	52801.5	45807.5	39943.1	110768	46338.8	75533.4	106457	49066.3	138812	46269.2	45814.1	43612.5
A0A3B3IRJ3	HDAC8	Histone deacetylase 8	2314.77	1060.62	9152.44	2.36686e+06	2.26213e+06	1.49571e+06	1.66991e+06	6639.18	14319.4	1129.37	1.71203e+06	46832.1	1.74334e+06	1.73699e+06	3097.92	1.50158e+06	1.67803e+06	2.09259e+06	1.83622e+06	11130.9	2.40488e+06	1.83248e+06	1.57409e+06	2.0407e+06	6172.31	1.02487e+06	2.0872e+06	15895	1.48815e+06	1.75373e+06	1.61401e+06	1.54188e+06	1.92289e+06	1.95178e+06	4300.45	2162.34	1.83942e+06	1.92613e+06	2.05934e+06	5991.51	2.15908e+06	2.21352e+06	2.45467e+06	2001.48	1.86261e+06	4228.28	44152.7
A0A3B3ISR2	C1R	Complement C1r subcomponent	384908	361080	498607	374472	335642	509502	415919	297860	477087	381968	420921	360296	626354	504268	338720	336364	299764	437372	392678	745932	366468	294090	402128	351186	359010	234360	247292	261698	334415	285374	369711	466139	302706	373993	470008	441058	319314	457502	343216	339654	401443	366162	296655	482185	505027	340532	455069
A0AVP6	UTS2	UTS2 protein	11862.7	19183.7	17999.2	17006.9	12471.1	21046.3	13140.9	15859.8	14539.1	15457.5	15300.8	12809.8	18519.5	22490.5	16151.3	15019.7	19210.1	17026.8	22068.5	19975.3	18667.3	13500	22656.2	12600.9	16836.2	11100	9853.55	8862.51	11017	8563.53	12784.2	16302.5	21322.5	17882.6	21593.2	13760	20768.5	15019.5	15469.4	13077.5	14155.9	11135.5	11649	18687.1	24907.4	13910.8	12372.4
A0M8Q6	IGLC7	Immunoglobulin lambda constant 7	9071.35	13258.5	7285.68	3860.79	10218.7	4732.46	2951.65	5990.01	2216.04	3750.19	8316.51	6979.04	5958.43	10092	7859.93	5624.19	12731.4	23928.1	4983.52	4191.01	2083.02	5930.84	20185.8	6579.62	7008.1	3326.7	7953.24	2969.71	337160	3919.26	5382.53	3005.58	4721.37	5811.86	8721.78	13591.4	3769.28	3669.99	7319.09	2668.69	5639.93	5859.08	10455.5	5756.98	5562.68	8361.77	13299
A0N071	HBD	Delta globin	123122	164085	292885	135718	95120.3	25296.1	70555.3	55813.3	68021.7	68183.8	58490.9	112952	94512	84634.4	85978.5	82348.9	59231.7	52190.8	62970.1	100194	47739.7	52043	38991.2	120989	103571	240979	193201	96532.9	46294.4	93452.8	338880	136007	310092	168086	151929	90282.1	193545	262225	124921	152892	267720	154626	128818	65145.1	101536	86214.1	95525.4
A0N2N3		Burkitts lymphoma translocation t(2;8) encoding kappa light chain,. Chromosome 8q+ break point (Fragment)	59480.1	88631.7	219014	275391	132129	315149	175592	156018	323731	168331	471401	107412	129873	204613	121419	136294	325526	383566	257517	100096	545255	289552	147595	137224	544336	99501.7	70981.7	138008	141407	36066.1	131292	310171	98601	207461	242046	159151	75771.2	107487	150844	329823	421827	178548	135064	83496.1	174163	293598	303136
A0N5G3	V-lambda-3	Rheumatoid factor G9 light chain (Fragment)	40853.2	55798.3	49491.8	28732.7	27020.8	25232.1	17181.5	26982.5	41500.3	40401.4	34206.8	48685.4	22119.5	23363.2	96467.6	17854.6	28622.9	24869.3	19573.5	27093.5	22685.7	59297.9	68751.6	63095.3	55401.7	28862.6	68618.2	42121.9	27520.8	16522.5	37392.4	35262.7	32864	38311.5	46222.6	45657.3	70878.5	47435.9	35149.9	23479.2	45785.7	65434.8	27934.1	31720.6	46191.2	13305.8	24534
A0N5G4	VH4	Rheumatoid factor G9 heavy chain (Fragment)	201130	61254.6	274190	376971	280556	166702	126521	70778.8	348584	202327	311818	643358	215450	276591	353120	232236	348301	467028	582079	348313	330663	119775	243198	198892	292624	92409	394288	84902.7	217539	184511	313609	224827	332886	429468	213664	61903.9	190767	308090	380522	358488	487952	502783	392321	145639	231923	304687	133624
A0N5G5	V-kappa-3	Rheumatoid factor D5 light chain (Fragment)	3.13974e+06	2.44487e+06	6.93978e+06	5.19168e+06	2.46568e+06	3.32034e+06	2.66744e+06	4674884	7787084	3568881	2683518	5187677	690991	3.89305e+06	2.64379e+06	3.90488e+06	3.99732e+06	3.86205e+06	2.59562e+06	3183178	4.49824e+06	4.75397e+06	4011933	3.01398e+06	3405709	4.23443e+06	3.84681e+06	3702907	2910087	1.72429e+06	4.45159e+06	3.03398e+06	4827247	6842664	6.13667e+06	5133587	2.17205e+06	2.74432e+06	2.4502e+06	3.15683e+06	3.82252e+06	4.3221e+06	6152762	2.24129e+06	3.40709e+06	4.02861e+06	6485109
A0N5G7	VH3	Rheumatoid factor D5 heavy chain (Fragment)	51449.2	27631.8	93992.9	64979.3	137641	239856	138576	88380.9	41321.3	104410	76689	34381.5	45982.9	95636	66067.5	122347	169611	75536.8	87403.1	125253	49266.4	54301.5	52846.6	42913.4	52918.2	33080.7	24704.1	51964.2	98995.8	22460.9	45935	108922	76400.8	309280	83623.1	77188.2	800063	56541.9	186350	166576	123624	48918.7	163817	42336.6	80679.7	100195	101637
A0N7I9	F5-20	F5-20 (Fragment)	5606.18	64659.3	1908.02	7323.39	257645	267019	7090.34	25566.8	229142	452551	414039	9086.26	536797	442748	371796	5923.63	9613.61	482840	5961.46	72771.9	10997.9	71481.2	84264.4	106752	116994	164745	486224	10994.3	22351.5	30324.3	85716.1	8219.33	85668.1	10989.5	8074.78	17873.9	5928.56	12520.1	667944	12994.8	6057.84	742170	86148	36699	4661.42	44625.9	4452.25
A0N8J8		V lambda (Fragment)	47886.2	17829	26447.9	57101.2	24582.5	180003	31934.5	18564.2	173300	46168.8	22514.8	22537.8	26808.4	17667.8	16863.6	20988.2	36599.9	34371.7	40316.1	36150.5	57710	30035.5	21311.8	18526.9	26377.8	21946.1	15997.1	55755	13704.5	11337.2	83336.7	60156.4	34662.1	19148.5	36336.2	34550.2	30728.1	29442.7	22489.5	33095.7	24201.4	37754.3	24556.5	17724.4	31037.4	30789	27446.7
A0N8V1		Alpha heavy chain (Fragment)	8232.62	6307.6	9022.67	6828.61	10665.4	3953.53	10641.7	10138.5	7427.37	8876.29	7643.29	8608.6	5921.37	6255.16	6433.26	7504.46	11614.3	24699.3	6567.45	6679.27	6930.2	7945.5	7106.97	6496.2	4407.07	5666.53	3374.66	5049.49	5083.32	5072.22	10499.4	5802.72	10779	8992.91	13645.1	6323.44	5747.12	3927.64	6853.28	8015.2	7480.78	1287.21	4627.91	7576.8	10116.3	6473.05	11219.8
A0PJ79	MRPL1	MRPL1 protein (Fragment)	1.55989e+06	1.507e+06	1.61107e+06	2.36686e+06	2.26213e+06	1.49571e+06	1.66991e+06	1.74413e+06	1.95032e+06	1.7505e+06	1.71203e+06	1.49184e+06	84753.8	76160	1.67153e+06	1.50158e+06	1.67803e+06	2.09259e+06	1.83622e+06	2.65812e+06	2.40488e+06	107486	1.57409e+06	2.0407e+06	1.7631e+06	59333.6	43181.7	56202.7	55904.1	54555.9	1.61401e+06	1.54188e+06	1.92289e+06	1.95178e+06	1.76045e+06	1.81231e+06	1.83942e+06	1.92613e+06	2042.2	88291.6	2.15908e+06	2.21352e+06	2.45467e+06	1.58141e+06	1.86261e+06	78449.5	2.05336e+06
A0PJA6	TF	TF protein (Fragment)	53975.4	39014.3	50063.7	31557	51066.1	41387	38940.7	53478.1	23566.2	35774.7	27109.1	11002.4	30730.9	35222.6	30212.6	66889.1	16223.9	25696.3	30710.9	15235.5	36481.1	21493.2	14609.4	63574	17162.7	36282.5	80500.4	23716.5	22428.7	82528.5	20539.2	38709.4	29386.3	62601.1	51378.7	44156.8	71703.9	57435.8	37624.6	29165.8	19428.7	22158.7	59867.4	37756.1	46722.3	34042.7	49151.1
A1A4E9	KRT13	Keratin 13	21906.5	30119.1	16451.4	11244.6	15040.8	14881.3	40825.5	7808.38	131831	14904.6	10119.3	7308.49	27914.7	19946.7	41277.1	10302.1	35538.9	59444.1	28535.7	16287.4	22061.4	14510.6	12928.6	28490.9	3813.8	22802.5	14678.9	16059.3	14494.8	13648.6	20744.2	5958.81	13465	3209.6	11226.3	22220.7	30643.5	6381.59	24681.9	23852.3	37420	40148.2	26853.9	18013	46644	31231.2	13628.8
A2IPH2		HRV Fab N6-VH (Fragment)	7081.22	3843.54	7219.6	14504.6	8746.2	1476.37	8560.95	6873.18	25837.9	2881.08	10558.5	3583.2	3862.83	3720.59	12171.3	7028.41	6542.13	6834.88	16882.6	7859.54	11750	5157.03	9385.03	28576.6	5352.35	5033.21	8159.19	12106	8767.47	11172	6816.16	3003.1	2593.07	3330.62	2858.11	1831.57	2993.07	4145.5	15452.1	3900.7	6075.19	6738.64	5102.42	12041.3	1099.55	1676.06	7625.83
A2IPH7		HRV Fab 025-VH (Fragment)	53707.7	56881.4	78398.8	46634.4	44921.3	59757.6	33658.3	53044.5	27200.6	93512.4	64081	65138.5	102492	47809.6	57072.6	35523.9	71496.4	65900.4	100079	61607	80734.1	43412.5	37087	66144	118692	73076	84909.5	39662	20720.7	15298.4	57652.1	69455.3	36431.7	56231.7	92154.2	33241.1	47770.9	109678	39400.5	88747.6	96867.2	89927.6	96521.1	31089.1	51173.8	54401.1	51532.8
A2IPI1		HRV Fab N8-VL (Fragment)	14303.5	6625.05	43179.9	9056.48	15908.8	18161.3	5814.67	17860.7	28143.1	11672.3	14245.4	8131.86	10290.6	11133.6	26823.1	13501.3	9762.82	34499.5	26894	9385.67	19412.5	33464.6	9187.66	16127.3	18796.8	14830.3	207738	2550.69	39272.1	825315	20136.6	13380.1	24575.4	14222.6	10052.6	5159.41	37788	27116.1	25166.1	17078.3	11199.9	12769.2	6179.5	132930	2034.96	5508.17	16535.8
A2IPI2		HRV Fab N27-VL (Fragment)	14008.4	1615.56	14168	5844.06	5713.27	9818.95	13267.3	4170.8	18093	4493.29	5243.1	6127.59	7803.42	7942.74	47247.3	4029.11	38291.6	9133.35	17722.8	8742.32	7323.2	12832	11821.2	11114.5	14998.4	8109.5	7187.76	6941.65	6594.63	11297.1	10302.5	3427.75	2766.71	14241.7	3173.93	15103.2	14106.9	4634.71	6419.48	6256.75	12487.5	7946.31	5327.31	4565.29	6940.68	11136.8	4155.77
A2IPI5		HRV Fab 026-VL (Fragment)	8048.4	9434.87	10362.6	25662.5	6876.32	12495	6508.08	8229.19	10493.9	5170.95	3339.07	16547.1	15833	8953.88	4824.2	17896.4	3568.15	6983.17	9426.04	5443.4	11518.4	8786.18	5635.78	4848.82	8352.42	7511.58	12540.9	7670.54	13478	7543.61	6413.37	10156.2	6790.93	3989.7	6814.8	8005.72	3815.92	35187.1	8348.99	7831.19	3235.42	8249.58	5151.21	7230.17	7881.7	5518.43	12495.5
A2IPI6		HRV Fab 027-VL (Fragment)	92816.6	135402	212626	116956	64470.2	197503	117386	133093	113114	102935	78750.7	258640	91842.9	89430.9	124244	117980	188202	111998	206703	162812	148894	88088.5	130202	243569	158597	105266	170727	75296.2	113854	88923.1	317261	133169	229317	160795	106312	100919	143680	103788	79522	1071669	109044	114296	95883.2	110997	97466	139868	120955
A2J1M3		Rheumatoid factor RF-ET5 (Fragment)	10507.2	6383.42	22266.3	21449.9	25255.8	20443.8	9661.17	102190	25308.3	13633.4	10003.7	39563.5	22579.6	14970.2	23417.4	32874.9	22799.2	18533.4	23535.3	13410.6	28500.9	8401.83	12175.4	26473.4	24303	9842.29	41418.9	15829.4	33081.3	73174.2	10634.3	14769.6	13318.6	29960.8	16846.9	19744	8481.35	34389.9	19169.5	14418.1	19222.4	63114.6	12229.8	13131.8	21539.4	34358.5	13706.5
A2J1M4		Rheumatoid factor RF-ET7 (Fragment)	1.53553e+06	1.38161e+06	1.82104e+06	2.0057e+06	1.57755e+06	1.57558e+06	1.44022e+06	2072105	2.27516e+06	1.70641e+06	2.16667e+06	1.98721e+06	1.30335e+06	1.60692e+06	1.88673e+06	1538587	1.87136e+06	1.56029e+06	1.90896e+06	1.60884e+06	1.92164e+06	897121	1.102e+06	2.09385e+06	1326098	1.57441e+06	1.5589e+06	521030	1.74015e+06	1.75413e+06	2.07103e+06	1.70196e+06	1.68479e+06	1.67521e+06	1.89035e+06	1.81543e+06	1285373	1.76508e+06	2.03894e+06	1.677e+06	1714074	1.97227e+06	2432519	1.52011e+06	1.71088e+06	1.90588e+06	1.7417e+06
A2J1M5		Rheumatoid factor RF-IP4 (Fragment)	94610.7	83289.1	121273	13118.1	54112.7	63350.2	57929.7	22314.6	15971.5	61278.4	116952	63517.9	13378.6	75715.4	89545.1	65131.5	50654.8	66465	78960.5	57542	68991.7	13626.1	10054.1	85418.4	21762.2	53360.3	8891.26	79975.5	11262.8	9509.4	139243	115346	66896.2	81274.7	106567	25134.9	58685.6	63085.9	44671.3	78863.1	113095	59701.4	73908.1	32130	65220	16362.9	106782
A2J1M7		Rheumatoid factor RF-IP10 (Fragment)	78314.5	28039.6	35145	59370.5	56643.3	23681.2	107380	3940.47	32434.2	6696.21	20807	16392	35726.1	122032	11598.4	29911	49529.8	59951.2	92946.6	51328.3	54583.6	17919.5	21245.6	59417	17393.7	25206.2	40666	57982.1	91586.5	82518	21697.9	8503.92	2517.89	24613.6	7797.57	18056.9	31297.6	104903	40664.4	3986.17	60787	206094	14324.2	8703.44	45014.4	20609.3	47309.7
A2J1M8		Rheumatoid factor RF-IP12 (Fragment)	261008	305064	419354	458071	185363	1.01086e+06	490726	341909	239449	305844	410800	210575	645221	339170	477638	547483	279589	549752	422432	342095	169563	531598	703476	365690	399103	392104	177126	366268	236026	272828	472787	176676	600383	462620	357470	402796	400338	227677	172857	356222	423591	218581	376210	228833	400034	316150	406920
A2J1N0		Rheumatoid factor RF-IP14 (Fragment)	3641.85	14463.6	13949.9	25771.8	8579.02	23425.7	10825.8	18803	6618.84	10297.5	16927.8	19668.9	4022.27	17873	23348.8	9377.99	36754.7	10086.9	27476.1	8691.12	12787.5	33332.5	8174.28	28465.2	27112.2	19731.9	20865.6	23458.7	47363.2	15539	30447.3	22288.4	15233.8	14547.2	7190.58	7646.13	1374.3	7462.75	13487.6	7979.49	7260.28	14234.6	8601.76	19418.9	5576.04	15915.1	22601.7
A2J1N1		Rheumatoid factor RF-IP15 (Fragment)	73271.8	630296	165825	792625	586869	492047	785290	521722	847830	667163	734967	96220.2	305393	17322.2	479908	76990.5	1.22183e+06	10189.1	2.01758e+06	1.00428e+06	117455	116585	9991.55	902919	10610.6	69772.3	357998	10019.4	20147.6	19152.7	199227	827062	647566	665476	620886	888613	110827	966312	528110	895399	16708	938987	1.03473e+06	791726	633994	830991	1.03454e+06
A2J1N4		Rheumatoid factor RF-IP24 (Fragment)	18349.5	20150	37000	100019	30954.6	46291.6	17068.9	56553.1	33037.1	9076.78	22169.5	66484	18240.9	21159.1	23059.3	9375.8	10337.9	16952.7	38168.8	62688.8	36101.8	29460.7	11629	42360.6	16240.6	30375.2	30824.1	39318	77027.7	44618.1	38422.7	21560.2	32195.8	30178.3	17818	19035.6	39340.4	25858.1	30036.8	16267.9	26268.1	21931.9	12595.1	15013.1	41113.2	22153.5	33994.6
A2J1N5		Rheumatoid factor RF-ET6 (Fragment)	1.55989e+06	16921.5	1.61107e+06	2.36686e+06	2.26213e+06	1.49571e+06	1.66991e+06	1.74413e+06	22340.8	1.7505e+06	1.71203e+06	1.49184e+06	1.74334e+06	1.73699e+06	1.67153e+06	1.50158e+06	1.67803e+06	2.09259e+06	1.83622e+06	87428.8	2.40488e+06	1.83248e+06	1.57409e+06	2.0407e+06	1.7631e+06	1.02487e+06	2.0872e+06	2.17908e+06	1.48815e+06	1.75373e+06	1.61401e+06	1.54188e+06	1.92289e+06	1.95178e+06	1.76045e+06	2812.82	15584.9	1.92613e+06	2.05934e+06	2.00381e+06	2.15908e+06	2.21352e+06	2.45467e+06	1.58141e+06	1.86261e+06	1.7556e+06	2.05336e+06
A2J1N6		Rheumatoid factor RF-ET9 (Fragment)	210490	159900	301165	299862	149166	119172	99168.9	39263.5	263104	58986.8	137664	45796.9	55399.1	67101.8	184458	228419	84330.4	182636	99912.7	236119	156019	139661	201753	88875.8	322734	135474	49669.2	253113	267745	82724.2	181010	304585	52287.1	210645	434435	173088	150594	99228.4	219278	159283	202863	199636	120477	95245.7	51542.9	95299.7	77189.1
A2J1N7		Rheumatoid factor RF-ET10 (Fragment)	200196	259895	379836	367095	1499991	159425	232233	158026	382204	131366	183918	148563	83473.9	299516	158063	194061	352465	431583	154256	269244	390331	289003	260522	322252	305489	187726	196428	262824	213196	191710	319360	356047	266750	325423	219227	180379	219287	260303	263678	258798	328130	382210	591487	243460	887094	723116	208384
A2J1N9		Rheumatoid factor RF-ET12 (Fragment)	25939.6	24034.8	23943.4	51649.3	30945.4	48465.9	11248.9	33413.2	21276.8	37475	41484.1	36755.1	71142.3	47874.8	27516.2	31473.6	23780.1	53298.5	53556.5	22308.3	74658.1	119004	49308.6	57278.5	62476.1	56460.2	22121	70760.2	54580	13606.9	17076.1	32389.7	20074.4	32681.3	18902.5	76719	24394.8	60720.6	47438.2	28944.5	30041.1	72719.8	84140.2	11659.1	27083.3	21831.3	63314
A2J1P0		Rheumatoid factor RF-IP16 (Fragment)	65659.3	11202.3	26328.5	19983.2	33534.9	14641.3	22371.8	23544.5	79454	16396.1	86153.6	19556	10061.6	16130.1	393997	77363.1	14654.2	13851.3	30831.5	16895.7	39094.6	8380.25	26801.3	31580.1	78931.2	32644.1	46721.6	10838.5	20547.6	9506.28	32873.8	13543.2	24059	27725.4	22223.9	24262.9	35168.6	6166.38	18733	38865.1	7982.26	22508.4	6938.42	13317.9	16992.8	23517.2	21127.7
A2J422		Anti-HER3 scFv (Fragment)	56838	58838.1	116062	97423.2	51002.3	59200.2	63545.4	57141.7	48344.8	19674.3	91460.6	62612.4	18108.3	91593.3	46211.3	74673.4	643072	53097.9	67853.2	40711.8	80623.3	64857.9	69277.3	128233	70863.9	70921.4	21628.5	74806.9	47702	66895	81630.2	59173	58322.2	92396.4	81878.4	48176.4	60724.9	58966	27155.9	58373.3	51365.1	68883.2	44462.5	35170.5	102852	99348.6	115507
A2J423		Anti-Mpl scFv (Fragment)	17195.1	9843.78	17777.9	19075.5	17906.2	22182.2	11960.9	39738.3	25626.8	22756.3	10235.9	16466.5	3833.12	11168.8	9946.41	16654.9	34832.9	13484.3	19125.7	35355.9	13541.9	25373	16271.4	15939.4	19058.3	32182.6	9983.83	13293.3	13851.1	11150.8	15939.6	12558.4	26351.9	10305.7	10568.2	39206.8	23756.2	11589.2	11335.8	15516.2	16943	13989.1	22320.2	10939.1	18036.2	11926.7	26925.5
A2JA15		Anti-mucin1 light chain variable region (Fragment)	6968.91	1644.35	6305.33	7241.99	9844.26	4210.56	9870.95	9160.96	5716.18	9130.81	12579	24381.5	8916.6	4845.14	3658.59	8430.21	28320.1	4589.3	9839.58	7388.59	7777.85	6058.73	14516.1	3912.45	5949.43	10018	7541.89	7978.6	5258.67	11920.4	14580.7	6905.31	10014.2	5838.32	15876.5	10776.1	3900.08	6837.94	6262	11081.7	7133.48	6500.02	6485.48	7826.3	6960.99	7870.15	3964.16
A2JA16		Anti-mucin1 light chain variable region (Fragment)	242663	222499	297244	152650	60900.1	68078.8	220211	422769	38415.3	303193	47384.5	52521.9	43514.3	309484	563935	331927	75348.5	670321	484510	348534	413618	79253.3	318284	1.12329e+06	106031	87987.8	102351	47709	49455.1	51039.7	295493	245035	272136	38272.9	258113	96795.3	329511	109031	238791	1.27465e+06	391288	373627	26993.1	195249	486260	29897.3	371237
A2JA18		Anti-mucin1 heavy chain variable region (Fragment)	79983.3	140792	99841.4	215388	246267	65931.5	65520.2	94911.7	103647	77406.5	119991	60998.6	22185.4	89530.3	90539.5	87472.6	96927	105811	80134.3	73843.1	122406	103887	63151	190241	169394	83515.9	72957.6	97630.2	93934.8	102859	95999.1	60763.9	213449	107775	247185	252900	81850.3	122168	236558	152294	131125	137232	277757	105107	143184	86892.1	167104
A2JA19		Anti-mucin1 light chain variable region (Fragment)	17689	13548.3	22276.2	19605.3	22867.4	24262.9	16787.3	34026.5	54155.7	25490.1	19860.2	14950.7	39298.3	14434.6	11900	17604.6	32885.4	47590.8	15563.2	3967.63	8445.08	20717.2	14878.2	17848.9	31579.5	23341.8	41603.9	7052.28	21769.5	259139	29914.4	35955.1	26365	36824.4	13834.3	16857.9	15956.5	10501.6	16134.1	25743.3	30465.9	10309.4	35414.1	16447.2	9416.22	14805.1	30118.6
A2KBC1		Anti-(ED-B) scFV (Fragment)	36526	33981	35945.1	33648.3	21225.9	29990.9	23881.5	13947	41444.1	12964.3	6959.09	10204.4	2080.34	11003	17728.9	8747.37	3830.81	70650.4	5220.48	14454.7	3480.17	26147.1	8973.35	23794.3	24355	66109.1	5315.25	53059.8	14655	11134	3310.06	23701.8	17620.2	16868.7	44428.2	19889	285228	4056.92	206446	22403.4	56968.9	76123.8	40366.1	64594.8	29755.6	23546.3	2773.75
A2KBC4		Anti-TN-C scFv (Fragment)	5431092	4.73067e+06	11109254	11697708	4932894	6055205	6688231	6.30649e+06	8.33956e+06	6.22469e+06	5548779	7.56092e+06	1.56953e+06	5909999	6.58526e+06	6806722	7.68787e+06	9269007	8129475	5.96855e+06	10426443	7.80492e+06	5820600	7681452	10690267	5662123	4.42222e+06	6010541	6.73745e+06	7.05626e+06	10188832	6.86329e+06	5.0566e+06	7785275	5266973	7359876	5782818	6421791	6.4337e+06	10108403	9573593	8457008	8.12344e+06	6.33419e+06	8014821	7843988	7.91984e+06
A2MYE1		A30 (Fragment)	132058	76849.9	169818	159466	132701	58753.5	97864.8	123680	203447	122613	31600	74714.5	112908	123374	97980	147175	118353	211269	96418	64130.3	122939	85801.1	133855	160241	180454	88690.8	134817	42213.4	98326.6	80655	142532	156967	106129	99920.1	78920.3	91675	107655	107688	38302	116466	104253	113756	159297	105008	89221.2	67089.7	98793.9
A2N011		Vh1-D-J3-region (Fragment)	9268.34	9933.62	5808.9	57860	6408.72	15606.2	27192.1	18942.3	7267.91	3698.98	2788.67	17029.9	12910.3	8503.74	79553.8	6894.36	7319.37	3859.24	16113.6	9067.44	17875.1	12562.1	20243.2	12654	9904.94	26044.8	12151.4	13245.4	12669	16296.6	27826.9	58943.3	9672.95	7139.3	21357.7	14285.2	4650.48	29860.2	24225	17416.4	10874.2	2746.48	14627.8	5650.28	9224.53	14307.3	12361.6
A2N0S5	VH6DJ	VH6DJ protein (Fragment)	3463.5	9673.68	5327.72	5104.52	4492.44	2842.06	4066.51	6004.49	7317.8	3395.59	891.066	8050.23	3701.3	7675.1	3205.52	1938.29	1731.06	2528.67	3155.27	5867.9	11205.8	8996.51	5817.05	5985.31	10425.5	8810.13	5506.7	4235.6	13026.6	9034.12	5057.62	10932.8	4608.82	4690.76	15251	7288.52	10217	16847.7	3675.58	2377.91	6370.95	3264.91	26079.3	1557.59	2956.04	3377.17	18144.2
A2N0S7	VH6DJ	VH6DJ protein (Fragment)	1.55989e+06	1.507e+06	3437.37	2.36686e+06	2.26213e+06	1.49571e+06	1.66991e+06	1.74413e+06	1.95032e+06	1.7505e+06	1.71203e+06	1.49184e+06	50429.6	37150.8	16565.6	1701.05	1.67803e+06	2.09259e+06	1.83622e+06	2.65812e+06	2.40488e+06	1.83248e+06	1.57409e+06	2.0407e+06	4379.8	3545.75	2.0872e+06	2.17908e+06	1.48815e+06	1.75373e+06	1.61401e+06	1.54188e+06	1.92289e+06	1.95178e+06	1.76045e+06	1.81231e+06	1.83942e+06	1.92613e+06	2.05934e+06	2.00381e+06	12800.6	2.21352e+06	2.45467e+06	1.58141e+06	1.86261e+06	1.7556e+06	1118.75
A2N0S9	VH6DJ	VH6DJ protein (Fragment)	36366.2	7268.55	11822.7	5341.31	15682.6	7340.77	5320.01	8275.8	13132.7	12598.3	2085.71	9028.14	17702.7	30631.2	8538.15	3719.59	15939.2	4806.42	13751	15021.5	5896.34	33637.8	4236.07	8866.46	5727.68	10105.7	10564.2	48771	8714.25	8237.93	7355.33	5586.28	8639.07	16419.9	30725.7	10373.9	27778.9	5018.94	12159.8	8557.94	38419.6	10248.7	25280	9351.71	41619.3	6584.35	24849.1
A2N0T6	VH6DJ	VH6DJ protein (Fragment)	30162.6	22467.8	117011	23001.6	63926.4	13782.8	36664.6	45787.9	10842.2	31790.8	22897.4	49452	17151.7	105902	16718	30942.6	13670.6	36307.7	32825.6	15592.7	68404.7	33800.5	22958.2	52086.8	27078.6	4117.04	46525.2	28411.6	31732.8	37907.6	35584.3	15752.3	35437.4	53690.9	48167.9	32848.7	88658.4	65874.9	25506.8	43309.9	34766	134477	37190.5	33923.1	73898.5	65893.3	21511.6
A2N0U0	VH6DJ	VH6DJ protein (Fragment)	5534.39	1489	28869.6	31386.3	4976.99	3738.96	2672.06	18136.1	6702.41	12950.8	5335.99	7447.09	13289.5	8817.22	6024.1	27764	5321.02	7337.79	15820	17146.2	9674.21	10379	25692.1	7962.69	3947.38	35519.1	2875.01	125896	9640.92	13886.5	34545.7	10389.7	5669.17	3650.1	4850.98	5660.22	5670.73	2379.92	9414.43	5880.48	12751	3593.17	7071.3	1440.95	11424.7	8198.46	2339.53
A2N0U4	VH6DJ	VH6DJ protein (Fragment)	6461.22	7507.49	55959.5	53345.5	31077.3	40382.7	17437.5	8607.3	28424.8	82261.9	20218	27769.2	10331	40978.6	25706.3	14702	6994.41	36215.8	25941.7	34233.1	42074.8	31389.4	21587.2	120021	17992.5	26753	23509.4	38181.2	26514.4	10802.9	67889.4	39451.6	18622.6	35696.8	89522.3	32187.7	16418.2	73292.2	79845.9	60422.8	59039	82794.7	17501.7	10952.6	26014.8	44595.3	63155.8
A2N0U5	VH6DJ	VH6DJ protein (Fragment)	6496.74	5345.46	48629.6	45634.7	26419.2	34961.3	14274.9	8090.45	26881	67791	18244.5	24494.5	6789.1	35188.5	23882	12486.5	6368.06	33454.5	22854.5	26317.1	38894.2	28751.5	19604.9	101451	20588	24460.8	19950.2	38229	21481.5	9018.22	58525.2	37553.5	7689.62	33563.1	74265.8	29184.8	15549.4	62948.4	72747.9	49168.3	49479	67589.6	14979	10154.8	23352.8	36811.5	54075.6
A2N2F4	VK3	VK3 protein (Fragment)	65498.4	60361.1	195846	159396	182304	201698	136800	328041	295534	86870.2	100535	62616.9	33702.3	388045	125130	61069.9	150712	78672.3	171234	103092	200987	121193	129065	96198.5	127994	162395	49919.5	250481	116684	74753.9	293245	99911.1	240687	251853	130573	320708	123484	147819	245651	112404	238846	99583.9	156805	82296.2	97621.8	140731	165529
A2N2G5	VH87-2	VH87-2 protein (Fragment)	43041.9	27989.3	49312.3	56528.9	20330.8	44122.1	40274.1	7748.09	60294	19271.4	10782.6	32641.1	25818.7	20205.6	33717.6	11318.1	39809.5	100218	15882.5	49053.8	50940.5	37620	34728.5	64248.5	47792.9	34326.4	48136.9	37415.8	43973.4	30875.6	47393.5	33266.4	21175.7	50736.9	31732.2	39829.4	31478.6	48017.6	18953.5	16592.4	60929.1	34512.9	55950.3	39656.8	22860.2	29689.9	12002
A2N2W8	VL6	VL6 protein (Fragment)	7461.74	1.507e+06	1.61107e+06	3165.54	2.26213e+06	1.49571e+06	1.66991e+06	1.74413e+06	1.95032e+06	1.7505e+06	1.71203e+06	20357.5	1.74334e+06	1.73699e+06	1.67153e+06	9714.82	1.67803e+06	2.09259e+06	1.83622e+06	2.65812e+06	6172.77	9491.67	1.57409e+06	2.0407e+06	1.7631e+06	1.02487e+06	2.0872e+06	2.17908e+06	1.48815e+06	1.75373e+06	1.61401e+06	1.54188e+06	1.92289e+06	1.95178e+06	5212.89	1.81231e+06	1.83942e+06	1.92613e+06	2.05934e+06	2.00381e+06	2.15908e+06	2.21352e+06	2.45467e+06	1.58141e+06	1.86261e+06	1.7556e+06	2.05336e+06
A2N2X0	VL6	VL6 protein (Fragment)	23782.7	9232.9	14813.9	5713.57	13508	4645.53	3160.41	3866.92	3836.82	3371.77	75683.9	2831.3	2903.55	2103.68	13064.3	1283.61	7184.76	137903	5627.31	15227.2	9388.3	5870.42	5919.74	18278.9	10182.2	7798.82	2.0872e+06	6810.66	6829.92	10312.5	3615.09	6589.98	747.784	2631.02	24407.4	3681.03	4971.64	6472.19	9476.59	5797.56	13572.4	2709.58	121724	4006.59	6185.17	2021.82	4210.06
A2N7P4	IGHM	Immunoglobulin mu-chain D-J4-region (Fragment)	29859.1	21155.8	25966.8	16125.1	22342.8	20632.7	19455.9	28569.8	25391.7	21142.7	26723.5	28382.5	23455.4	6227.13	21740.3	25830.4	12515	15853.8	43443.6	25268.3	40599.4	44291.1	35406.8	20020.4	68906.9	19620.5	26532	27441.8	57077.1	34477.9	39648.7	32696	30042.2	17713	20937.4	17201.5	24486.7	13411.8	23650.3	45511.3	24927.1	83824.8	52653.3	25471.2	29754.6	25763.1	25878.4
A2NB44	IGH@	Cold agglutinin FS-2 H-chain (Fragment)	162414	168096	248469	256076	116953	218442	37685.2	138009	66062.3	205680	40122.5	41905	336993	179622	194805	249491	61999.8	50454	57223.8	19224.8	373417	34279.2	154863	252042	213553	67276.3	65840.2	45531	54449.4	62540.5	207628	162525	208647	45113.9	28950.8	67638	105116	179547	196789	224569	120505	180797	286319	146409	36616.8	29753.4	252670
A2NB45		Cold agglutinin FS-1 L-chain (Fragment)	56018.3	50388.5	43118.4	96004	70545.1	66098.1	72215.9	138687	125658	48308.5	66424.8	79536	194574	42941.6	113265	188783	92675	109198	124680	176636	121696	199885	81228.3	175578	282634	51678.2	94981.1	79425.3	78972	234348	46602.8	86894.4	52547.9	114799	103161	27832.5	109555	29096.9	37704.5	248120	95092.5	60131.7	101718	80065.9	63409.9	108646	382141
A2NB46		Cold agglutinin FS-2 L-chain (Fragment)	3856.91	6200.44	30807.6	15007.1	18324.1	9246.6	2918.05	2590.56	11647.3	3380.61	6056.83	17007.2	5629.2	10889.1	17171.7	5442.9	14733.5	38052.4	19100.8	11682.8	18370.8	1924.39	4090.82	8033.23	4870.79	7270.79	9718.95	5081.26	2739.49	19203.8	2244.88	3243.92	8243.75	11459.7	10083.6	10650.6	2167.31	2335.89	7358.26	10423.7	7645.69	9277.6	2912.37	15429.6	3692.08	11243.9	10763.8
A2NI60		BRE (Fragment)	5854.41	11825.6	11151	6013.06	47806	29727.3	7483.01	21265.7	19361.9	12339.2	62999.7	12294.6	4598.99	10047.1	9914.19	8075.03	8617.65	51836.5	6618.52	22863.6	47484.5	13758.2	16789.9	19198.6	16315.9	9303.91	29141.2	44987.3	66362	20185.2	15666.2	69277.9	5604.09	9966.13	12704.8	16861.7	9390.17	2317.67	9616.88	10298.7	22766.7	19301.9	10702	7638.01	7196.69	21315.8	8230.43
A2NJV5	IGKV2-29	Immunoglobulin kappa variable 2-29	28995.7	90285.1	92818.6	45610.9	113218	34120.2	67464.4	352095	41290.8	15299.9	345665	47717.1	38427.8	44520.7	119383	80093.6	75460.1	45123.3	210862	50052.8	54240.4	45366.4	139662	185477	271780	86625.2	16862.1	342049	20331.4	38418	104085	49615.3	33937.3	102262	223685	111135	43910.2	131670	24709.4	30629.9	42287.6	110569	38565	18407.7	35832.1	112806	6441.13
A2NKM6		NANUC-1 heavy chain (Fragment)	17659.9	9738.6	7424	7567.7	10131.2	39686.8	68098.3	8542.98	17471.2	6362.72	7440.68	8941.06	15192.3	13233	10389.7	10572.4	14943.4	33119	45315.2	17250.5	15663.8	20642.1	16879.3	35406.2	27829.1	17939.3	4333.75	36703.6	9398.47	28515.9	24958.9	5980.45	10802.1	6528.47	11774.2	11397.4	15329.7	5846.8	9277.46	7975.53	8205.64	13605.7	13434.6	12410.8	16351.5	6488.59	13346.2
A2NKM7		NANUC-2 heavy chain (Fragment)	115278	31496.1	240251	159575	42561.1	100477	44007.9	77239.4	49884.5	79284.8	216270	49411.9	41571.9	122574	36782.3	48364.5	239892	208725	39862.5	21590.1	197575	57262.6	33613.8	77249.7	48018.4	23845	21068.2	107043	44345.9	159780	31961.9	129872	108839	138273	27822.7	92557	37899.9	77157.6	43975.6	187091	67036.1	131852	69870.1	104591	101651	119772	138406
A2NUT2		Lambda-chain (AA -20 to 215)	358544	298679	608302	157874	666694	246929	369775	284017	457050	81457	655703	349237	235254	601102	645826	547883	739034	668193	604077	523168	417336	627677	543738	490367	581317	604917	1.10383e+06	252856	104498	434826	646471	344981	322576	441020	544355	808847	296656	594695	505760	131268	527626	455629	534258	152367	167211	441238	186245
A2NV54		Precursor (AA -19 to 108) (Fragment)	6030.58	50075.2	87015.1	143690	85673.7	64999.3	79082.9	102288	14056.5	100450	158171	156027	72557.3	197170	345971	46549.8	68446.2	145948	167314	94210.3	158832	140438	124515	61927.2	13246.5	138277	96174.9	210879	309181	45161.1	114266	105154	189351	82708.8	119932	126324	63958.7	138053	13082.7	122101	144997	102496	132908	70415.2	81362.4	124730	7589.95
A2NW98		Rheumatoid factor light chain variable region (Fragment)	267580	369057	628209	266095	197022	264881	189477	138254	303473	266102	150779	264790	191437	397846	234986	385406	264878	601237	303399	102877	245502	147424	267780	207430	221766	166944	238862	264939	170141	158281	469572	278548	236992	464614	237894	367817	123568	129207	224663	195096	917796	238289	241920	166660	223616	251838	434841
A2NWW3	VH-3	VH-3 family (VH26)D/J protein (Fragment)	19762.4	15044.6	14164.2	38673.9	7928.44	13571.1	18107.3	29886.3	12955.3	20608.6	24960.4	95819.3	26112.1	29405.2	19072.4	24077.6	23194.1	24338.5	27171.6	15187.9	26579.6	23452.3	35476.5	63410.2	23459.9	58323.2	42784.5	44656.4	35657.3	24574.5	65035.6	21676.4	11125.3	13645.1	28225.4	55089.2	41282.3	20295.4	17445.2	21793.4	17306.4	32665.5	20765.3	23540.4	44329.7	24995.6	12193.8
A2NXP8		Heavy chain variable region (Fragment)	92318.6	50988	154451	191811	73176.2	98484.6	60512.8	72450	78270.9	140191	167161	104835	30881	174808	195344	298149	94444.8	321524	87362.1	63610.4	116501	128875	89787.9	115023	89163.2	72947.6	202143	156120	272904	696611	83077.1	59149	50325.9	50447	88537.7	56595.2	63413	91080.6	87602.9	106431	224493	83321.4	50312.7	63223.2	113969	70844.8	91040.1
A2NXP9		K light chain variable region (Fragment)	44380.5	26950.5	16072.6	25610.7	20049.8	4657.53	35572.5	49436	6198.04	23411.3	156428	38177.2	9420.1	6685.89	13206	15584.7	54357.9	5925.6	101827	18147.9	5419.33	50702	60270.3	16289.9	2961.71	13772.5	8384.29	21745.5	56045.7	7486.54	1270.7	20124.7	20902.7	12180	12897.8	19399.5	13601.9	10507.2	22519.6	151276	16904.9	12848.4	28658.2	40742.5	19167.5	29959.1	6747.34
A2NYQ7	HuC4lambda	Anti-folate binding protein (Fragment)	324.077	26138.1	138367	72269.5	65956.4	11327.2	40161.3	70368	197490	78399	36238.5	203395	54227.5	16911.4	20923.4	79045.8	89432.2	41638.2	117587	91821.1	111974	65884.9	59011.2	190840	36005.5	40390.1	183180	81940	59097.5	49584.9	4609.97	47644.7	36693.1	48535.7	53568.4	51178.5	79550.8	81032.6	35891.2	74755.7	49251	60272.7	99119.8	85487	35953.7	56446.8	60703.1
A2NYQ9	HuVH8B	Anti-folate binding protein (Fragment)	1.72186e+06	1.38208e+06	1.59661e+06	1.24017e+06	889976	748132	1.27654e+06	2.4245e+06	1.6222e+06	263764	1460278	2.74977e+06	208665	1.05499e+06	1.5892e+06	185819	2.06975e+06	583256	2.73283e+06	2.04654e+06	1.47969e+06	1.31196e+06	509055	1.51023e+06	523275	1145010	612200	1.2701e+06	1.89166e+06	1.04644e+06	2554423	2268971	1.45777e+06	1.26675e+06	1.6759e+06	2158265	1.33383e+06	1.56027e+06	1.06254e+06	1.91964e+06	2.15672e+06	745462	1.02894e+06	1267676	290126	1.52e+06	3107405
A2NYU7		Heavy chain Fab (Fragment)	75771.4	27788.3	33494.5	50310.3	140250	20966	57356.6	60762.1	57131	47169.5	43718.9	94548.2	38533	49969.8	78847.8	25717.1	59931.3	23285.4	53184.2	166078	134445	37062.6	54140.1	131609	38606.4	67477.5	170383	69561.6	43171.2	36050.3	44319.1	25152.7	34160.4	51692.9	51143.5	38661.1	53941.6	56426.5	45537.1	57635.2	138247	26687.5	48288	17324.1	29671.3	58527	54277.6
A2NYU8		Heavy chain Fab (Fragment)	49796.8	71362.4	110436	86773.4	94060.6	55667.9	43278.9	67417.4	81326.3	75854.6	62727	103212	137948	21362.8	154815	9800.5	180232	72871.8	162439	86397.6	112764	106844	109510	145107	20629.3	134260	152665	97310.2	69819.2	73562.9	97724.2	100098	14934.1	119070	66407.6	115209	42098.3	76585.9	137420	91234.6	153618	69093.4	116998	17266	94317.9	72164.3	115386
A2NYU9		Heavy chain Fab (Fragment)	14788.4	17342.1	30238.4	16413.5	23577.1	15582.4	31105.8	11914.7	34237.6	21478	23890.3	32187.3	32158.5	35636.4	26216.5	25816	29469.5	81820.9	36691.4	28696.3	47399.6	17754.5	10817.6	20945.2	25066.9	28259.4	123757	30432.7	36304	16884.2	35977.6	19730.7	22010	19763.3	24649.5	14622.8	13004.4	9266.15	15590.9	21435.6	35708.4	23053.8	30036.1	17173	18352.4	40248	19943
A2NYV1		Heavy chain Fab (Fragment)	265912	277246	439213	528665	281056	360672	1.10828e+06	411491	291225	244862	246728	167978	167002	443489	410256	213540	382648	322412	571614	670975	214014	332386	332652	588117	165742	31179.7	256376	59217.9	147571	76668.2	335405	380051	232636	444244	368303	336697	394281	406365	173612	280542	271904	357683	594469	334978	1.00787e+06	280961	285123
A2NYV4		Light chain Fab (Fragment)	49580.5	68512.2	86021.3	72205.9	87868	51856.6	108373	39558.6	167152	123189	97818	32812.4	40523	59827.4	59139.6	39094.2	47362.1	91440.2	87085.8	144832	171547	18768.6	67468.4	61591.2	135487	56483.8	124304	119604	215751	153973	132689	54187.6	64774	53698.5	81907	105560	45650.7	86431.6	69071.6	128748	133604	160144	247197	46413.9	84910.8	97207	123567
A2NZ55		Variable immnoglobulin anti-estradiol heavy chain (Fragment)	1.29882e+06	816452	1.98965e+06	2.27442e+06	954659	908950	955465	1.55531e+06	1.61914e+06	624963	758308	1757907	167970	740872	616752	1.23215e+06	1.53818e+06	2.61448e+06	954733	1.21395e+06	1.44814e+06	1.24722e+06	838076	810076	1778016	505530	789447	1125253	135526	588071	2.30093e+06	1131703	618020	892023	1.02564e+06	1.00506e+06	1.39476e+06	1.06277e+06	1.25549e+06	1.43066e+06	2557397	1.99511e+06	1.00443e+06	804279	1.44778e+06	1649863	1.293e+06
A2RTY6	ITIH2	Inter-alpha (Globulin) inhibitor H2	2877232	3.61327e+06	3.22912e+06	2834594	2.27895e+06	2.72189e+06	1.66435e+06	2.44811e+06	2.01841e+06	3.84213e+06	2.62904e+06	1.68717e+06	3062115	3.23193e+06	1.56257e+06	2161756	1.84252e+06	2.48079e+06	2.19878e+06	2.7038e+06	1.49575e+06	2607722	1.96216e+06	2.12761e+06	1.55439e+06	1.28423e+06	1.05134e+06	1.55534e+06	1.93825e+06	1.81049e+06	2.14572e+06	3056632	3.60798e+06	2.9991e+06	2424708	1.59379e+06	2.6198e+06	3166738	3.04935e+06	2.84638e+06	2.20561e+06	2.7219e+06	2.72396e+06	3.32266e+06	4.0061e+06	2.59216e+06	3.71931e+06
A2VDG3	CSF1R	CSF1R protein (Fragment)	8535.16	5191.23	6646.77	2560.46	9975.7	8940.76	7000.35	27206.5	7264.46	18198.5	17347.9	5993.62	11272.3	4911.89	4024.88	7783.66	7555.46	7360.64	2927.59	30433.7	19277.2	4180.1	6433.25	13592.7	1330.24	8554.92	22375	22542	6999.11	21148.6	10034.6	10204.3	5461.85	8881.75	2721.43	5971.62	5942.48	2987.87	10952.7	4791.77	2575.85	4378.28	12589.9	6376.12	4913	8192.95	5218.32
A2VDJ4	GNPTG	GNPTG protein (Fragment)	6074.84	6786.56	7565.58	7721.72	4129.39	7367.77	9126.13	10805.1	6715.81	4565.21	9125.93	7140.14	9572.59	8708.94	6208.35	9275.53	5188.89	7877.1	9319.99	7954.44	6956.21	7044.2	7877.88	4272.07	3284.21	3511.12	5904.86	5543.43	4711.41	2841.13	5999.8	6608.42	7874.73	4164.91	7030.72	5532.74	5154.13	5017.24	6985.55	7115.49	5139.41	5658.12	5989.97	5249.79	6933.19	7044.42	7699.5
A3KPE2	APOC3	Apolipoprotein C-III	7.06821e+06	3.33741e+06	2.94059e+06	3686555	9830815	4.04983e+06	3331702	4543060	2978445	7885975	3.5108e+06	2751179	4.83735e+06	4.18676e+06	3.19586e+06	3797053	4256172	3.34879e+06	2.81645e+06	6.99963e+06	5.10182e+06	5724139	2878028	3.96036e+06	3.26322e+06	2.33243e+06	1.49248e+06	2.14879e+06	4167450	1.51352e+06	3.84401e+06	5489668	6249124	5.39134e+06	4.65015e+06	3.07352e+06	4.02856e+06	3929732	4.93644e+06	6.18934e+06	3076127	8341609	4313692	5658226	4.31048e+06	8758468	3131531
A3RKG7		Coagulation factor VII (Fragment)	8393.01	4691.9	4089.52	6522.29	8652.92	4148.75	3680.34	5896.62	2969.73	7808.89	5780.16	4232.21	7636.74	5621.23	5030.7	3875.19	4072.99	2929.62	6431.87	5932.9	5736.74	5554.24	4476.96	4234.15	2224.3	4936.65	6041.43	6438.24	8155.02	8617.08	3561.26	7044.74	4609.22	6407.89	4981.69	5284.73	5646.41	4521.79	7559.86	7687.16	3514.71	6995.58	8103.66	8239.4	5274.27	7329.71	3464.97
A4F255	VHCH1	Immunoblobulin G1 Fab heavy chain variable region (Fragment)	27443.9	19980.6	36463.9	35656.7	53784.6	33349.2	45683.7	53104.8	79076.2	25415	54791.1	56265.6	11551.6	49383.9	59503.9	52934.1	35979.1	26285.6	50943.3	30440.6	36663.3	62146.8	92343.2	57688.6	97969.3	57154.9	83807.2	122087	31776	99852.8	62094.2	47400.2	59477.8	29437.1	65113.4	28761.2	56640.4	31677.7	23045.4	45074.3	17105	40033.5	58734.9	30195.3	21929.4	57910.6	54168.2
A4FUA5	ANTXR2	ANTXR2 protein (Fragment)	1484.26	3653.81	2322.48	2566.21	1440.68	3188.53	3736.88	699.318	1002.41	505.34	1530.66	2785.42	830.954	2029.78	2423.31	973.928	1095.55	1230.36	2178.76	3054	2740.17	2524.18	2905.28	1205.51	2730.22	7522.99	3539.65	5092.25	3170.35	1523.62	1278.17	1750.16	2172.83	3662.52	2930.84	1512.21	3678.73	1288.67	2408.09	2659.28	2032.09	1867.69	1497.64	2773.1	2734.11	1516.62	858.242
A5PKX5	MAN2A1	Alpha-mannosidase	9910.4	3942.4	4638.52	6985.66	3580.11	2530.26	3828.19	2990.73	3375.54	3246.36	3809.08	1167.97	3946.21	4637.45	2080.88	2982	2684.93	4218.39	2671.59	3462.33	4365.07	5977.47	1821.18	3279.92	2858.15	1696	4099.33	2020.7	530.754	3999.84	5179.98	6088.02	5364.49	4300.58	4286.68	3783.36	8292.51	4942.29	7092.91	4331.22	3432.8	3532.85	3636.54	4268.7	5516.77	2710.84	3923.08
A5PL27	CP	CP protein	1.3946e+06	1.70498e+06	1.58689e+06	1156016	1060824	2318318	1.83593e+06	1.64553e+06	2.14322e+06	1577023	1179846	1673548	2.33008e+06	1788148	1.62143e+06	1.51968e+06	1512257	1380108	1.33017e+06	2.22706e+06	877650	1.36596e+06	1.73186e+06	1.24922e+06	1.38422e+06	891025	994951	1.01809e+06	938368	902046	1.13014e+06	1.48542e+06	1.57683e+06	1.4323e+06	1.21825e+06	2.06533e+06	1.49417e+06	1.12925e+06	1.45403e+06	1.31315e+06	992940	816826	1.19535e+06	1910169	1.33048e+06	1.07843e+06	1.60983e+06
A5YAK2	APOC4	Apolipoprotein C-IV	23816.3	24975.6	21547.3	22390.3	27661.4	24128.4	15177.9	26651.2	23408.5	28588.6	29586.9	15724.6	45963.5	21978	11172.3	31638.7	36076.9	24108.5	31287.7	31283.7	38010.6	26086.8	10934.6	30432.1	14678.5	5727.43	16889.4	34147	16295.8	2648.85	19298.2	27751.9	36260.6	24011.3	22457.7	19720	21042.4	43082.3	24966.5	30806.5	30515.1	46789.1	18139.3	21423	37672	30094.7	21133.5
A6XGL1		Transthyretin	774584	827191	860332	684135	656939	446482	2923111	978858	818836	1.2822e+06	345820	426839	791318	1.19572e+06	528663	629910	345707	608318	667493	895448	1.2787e+06	1.0565e+06	486426	891617	539308	493336	3157172	1.1583e+06	1.57182e+06	982306	876731	1.02136e+06	3.24211e+06	577122	498869	461084	2.03404e+06	1.30783e+06	1564354	1.14569e+06	1.02949e+06	1104811	1.38981e+06	810549	1.10684e+06	882193	534125
A6XND0	IGFBP3	Insulin-like growth factor-binding protein 3	52792.1	54270.8	56236.6	51104	33243.1	40231.1	37383.2	47936.9	42005.7	53439.8	42349.6	17351.1	41392	46003.4	32449.4	72427.4	17974	33187.7	61316.2	40272.1	60723.2	70758.4	32850.4	56679.5	26744.6	55956.6	41352.9	43878.8	78686.9	54482.8	49204.4	55618.5	55795.4	81175.7	45754.2	32250.8	52429.1	56632.7	63566.1	77901.9	54310	72954.5	85597.5	51233.4	52373.9	57748.2	32122.4
A6XNE2		Complement factor D preproprotein	19654.7	18707.7	13764.8	16749	19475.3	14615.4	39214.6	44685.9	11603.8	52337.1	36900.8	15306.4	21306.1	26138.1	37128.9	30745.3	18420.8	19986.8	18513.1	49230.9	15090.4	26258.8	19860.1	12314.4	14436	16086.1	20088.3	18955.3	26621.4	12971.4	13966	10980.9	16243.9	10003.9	21732.1	11102.6	16692.9	18505.9	22292.9	12164.8	16055.2	19537.4	14829.6	32644.2	21781.8	14727.1	20263.1
A7L8C5		Alpha-1-antitrypsin (Fragment)	2719.83	2545.45	2015.69	1060.59	3169.84	3505.5	3487.3	2319.92	2935.14	2626.42	1668.88	2262.54	3548.7	1690.72	975.92	2890.57	1476.09	2094.31	2178.76	2603.16	3553.2	2738.49	2798.01	1605.25	2673.17	7522.99	3539.65	5092.25	3170.35	2416.32	2420.6	1708.01	3447.18	1402.66	1297.62	1990.64	2291.7	2706.45	1571.93	1289.64	2310.4	2183.98	2283.11	2934.85	3065.17	1537.04	2486.51
A8K0R3	OGN	Osteoglycin (Osteoinductive factor, mimecan), isoform CRA_a	6003.22	3859.7	2453.34	5606.33	3807.79	6427.11	6500.43	4993.13	4276.95	4177.34	5444.7	3951.61	3288.83	5323.3	4116.24	6282.86	3517.49	7198.69	7323.94	4920.18	7263.85	6408.77	4309.56	2976	6110.5	5833.57	4133.74	7042.93	6072.92	4951.16	1713.9	3024.45	2625.61	2810.56	5539.88	4321.2	6427.61	3489.6	4261.81	3586.97	3731.14	3442.46	1121.16	3717.75	2234.8	2958.97	1037.4
A8K104		cDNA FLJ78726, highly similar to Homo sapiens olfactomedin 1 (OLFM1), transcript variant 1, mRNA	5484.88	5678.04	4278.14	2735.61	13436.7	6921.78	5116.19	5206.35	7402.47	1464.95	11120.2	4587.47	2305.61	1611.62	6038.69	11718	7676.94	7494.04	16950	26832	7534	5657.74	6687.71	4358.37	7686.56	4828.5	5020.92	10349.3	5816.7	7260.7	8842.03	1934.2	2581.05	917.665	7455.31	5361.33	10897.2	1928.01	5317.22	2514.64	8674.64	10322.8	4122.69	1995.35	1975.89	5453.65	2146.53
A8K1K1		cDNA FLJ76342, highly similar to Homo sapiens carnosine dipeptidase 1 (metallopeptidase M20 family)(CNDP1), mRNA	68425.9	40866.6	61811.1	28783.6	65621	47592.5	18106.5	32115.8	13338.7	16674.5	13063.4	18532.8	35383.3	41557	49117.6	48809.2	9487.42	34235.7	24811.5	40888.9	21310.1	42342.4	15233.2	47162.6	20660.7	29862.2	13494.6	24850.4	21458.1	32213.6	50131.9	29974.7	77314.9	84653.4	26493.6	23388.9	58564	53669.1	36573.7	63977.3	15306.2	50247.1	61903.5	31693	27002.6	37478.8	55523.7
A8K2E3		cDNA FLJ77491, highly similar to Homo sapiens leptin receptor (LEPR), transcript variant 2, mRNA	31698.1	33338.3	33215.3	20654.9	18111.2	21900	22633.8	19049.3	27353.5	38156.3	15360.2	20197.9	14435.3	8028.92	10562.8	24139.4	16823.4	36753.3	11544.4	14026.1	6180.28	18567	17356.8	9597.87	7543.6	105606	64603.7	47159.5	12019.8	59448.4	15292	26465.1	31151.5	41585.2	17266.9	19037.3	15667.8	28849.3	12149.8	18986.4	12618.9	7208.85	18797.2	10242.9	30286.6	18617.2	46377
A8K2T4		cDNA FLJ78207, highly similar to Human complement protein component C7 mRNA	1.03352e+06	364209	432068	883443	618038	458782	700646	547588	885568	639326	760546	617174	889829	715392	773963	735229	651056	644924	827259	534338	1.01485e+06	611787	451208	523399	524647	415317	709153	576946	561733	447719	378809	364550	484914	581203	577674	601652	554965	407022	489543	489882	513803	465613	518408	438393	484396	467950	760585
A8K335		Folate gamma-glutamyl hydrolase	3733.78	5150.84	8089.97	5162.58	6553.94	6996.01	3576.4	3392.48	3407.85	6720.72	9673.02	8503.18	11712.3	6114.21	5423.72	3015.7	3205.85	7271.02	2739.46	5304.12	6905.79	4595.46	7626.81	5431.31	7485.32	23026.2	3149.26	42164.5	10594.8	5736.39	1072.71	7436.76	6755.97	5451.15	8720.69	1941.61	7753.91	3736.33	3659.56	3011.72	5038.99	6578.2	5632.08	6155.63	4011.35	2269.8	5642.34
A8K3H0		cDNA FLJ75548, highly similar to Homo sapiens microfibrillar associated protein 5 (MFAP5), mRNA	2210.59	1467.32	1581.15	2506.23	3169.84	2189.08	2934.15	2745.05	1268	5757.22	2714.16	2691.23	2383.8	2498.28	2980.34	3217.73	2850.43	2294.7	3070.99	3132.75	5847.8	3111.82	3997.71	1218.31	4198.72	5950.86	4071.26	5715.32	4718.25	4771.59	2119.36	2265.07	2530.06	2286.69	3056.92	1370.54	2012.5	2756.6	3071.8	2340.34	2192.66	1982.16	3428.32	2089.94	1565.71	2150.14	2604.87
A8K3I0		cDNA FLJ78437, highly similar to Homo sapiens cartilage oligomeric matrix protein (COMP), mRNA	26740.5	22135.5	31948.3	41144.3	47279.4	19128.4	27895.8	35268.1	19970.5	23510.7	18851.7	32175	49158.1	38520.3	25368.2	20469.6	22461.6	35848.3	20568.3	43388.8	43077.1	31167.8	17315.7	29118.3	36955.1	26585.5	25111.8	37405.6	25745.3	36768.1	29624.6	30048.6	31883.4	34564.6	29640.9	28716.9	28541.6	27722.7	50195.9	52269.7	27901.7	31646.8	44568.2	21099.4	28549.1	39485.3	31810.5
A8K486		Peptidyl-prolyl cis-trans isomerase	1645.72	3327.04	2933.2	5566.94	3839.46	9164.38	1944.13	1417	1177.63	2183.66	3227.77	829.014	2406.06	2303.29	1271.36	1751.83	3168.25	2800.22	2178.76	2896.74	3160.67	913.499	1818.71	1417.44	2864.59	3036.03	4121.77	5715.32	3170.35	2416.32	1850.14	2505.48	3096.49	1050.15	2458.48	2573.09	10646	1480.83	2170.5	2422.94	1458.03	1978.72	763.174	7630.05	1809.53	2293.83	221.275
A8K5J8		cDNA FLJ75066, highly similar to Homo sapiens complement component 1, r subcomponent (C1R), mRNA	1.55989e+06	2849.25	4589.02	5671.57	2.26213e+06	5231.04	1.66991e+06	1595.98	1.95032e+06	2065.85	1.71203e+06	7542.45	1.74334e+06	7410.47	1.67153e+06	2798.94	1.67803e+06	2.09259e+06	1.83622e+06	2.65812e+06	2.40488e+06	1.83248e+06	1.57409e+06	2.0407e+06	2411.35	2829.04	2.0872e+06	2.17908e+06	1.48815e+06	1.75373e+06	1.61401e+06	3990.91	1.92289e+06	1.95178e+06	1.76045e+06	3606.97	1.83942e+06	1.92613e+06	2493.02	2.00381e+06	3580.32	5388.51	2.45467e+06	4688.74	4680.4	1768.8	2.05336e+06
A8K5T0		cDNA FLJ75416, highly similar to Homo sapiens complement factor H (CFH), mRNA	533151	531294	532139	527566	484314	17133.3	1530.46	371444	417841	553083	458601	16778.7	564569	451889	8411.35	488556	835680	296355	707224	409034	755730	528967	526959	455604	482357	600752	273018	431624	876398	790171	474694	520424	620306	554294	503060	504350	541884	1.16494e+06	553277	1428228	553170	635808	533062	486017	1.20915e+06	459229	995283
A8K6C9		cDNA FLJ78037, highly similar to Homo sapiens insulin-like growth factor 2 (somatomedin A), mRNA	60010	38077.2	39118.4	87961.1	47489.7	31619.2	40414.3	70993.9	61067.2	81982.2	69257.8	17584.2	40396.4	47555	25489.3	76198.1	21042.9	56830.2	65702.6	53848.8	69651.6	48290.4	61160.7	80275.9	23775.4	57496	52533.1	35224.2	85109.1	83700.2	35582.4	40683.6	49863.9	92917.9	57732.7	45118.8	32259	66000.9	44460.8	102302	56848	82189.4	100802	49591.7	34223.2	54842	50865.1
A8K6K4		cDNA FLJ77565, highly similar to Homo sapiens interleukin 1 receptor accessory protein (IL1RAP), transcript variant 1, mRNA	12045.8	13030.9	8941.76	13983.2	10300.5	10647.9	7294.97	11702.6	10078.4	11890.5	7242.97	6471.66	10191.5	10770.5	8253.07	15220.6	8081.7	9186.76	8076.34	9867.4	18068.6	15110.1	12525.2	8531.97	6164.91	8689.66	9813.61	8432.56	16482.5	9807.71	4844.22	8782.3	10086.2	16909.6	11448.3	8758.05	8622.16	7403.57	8263.97	7985.61	10475	7624.05	9062.25	15326.9	14773.8	6531.83	8784.29
A8K6Q8		cDNA FLJ75881, highly similar to Homo sapiens transferrin receptor (p90, CD71) (TFRC), mRNA	14886	15807.6	13633.4	5639.35	30419.9	43300.7	10973.7	22320.8	25079.3	15564.1	21298.2	7335.29	29359.8	17916.9	48919.6	12982.3	24099.9	17818.5	8888.91	20098.6	24031.7	11132.3	18069.4	14892.7	14382.8	14093.7	9597.47	11932.6	16045	5430.43	12823.7	15002.4	8368.82	15008.6	23903.5	16119	14551.6	16294.8	13355.5	8764.14	11704.1	16881.7	17445.7	13449.8	20184.6	15905.3	12203.3
A8K7G6		cDNA FLJ75763, highly similar to Homo sapiens regenerating islet-derived 1 alpha (pancreatic stone protein, pancreatic thread protein) (REG1A), mRNA	2949.56	2189.01	3166.4	5975.59	7477.53	3773.42	11777.6	7601.87	7764.89	5964.98	5740.05	11413.8	7058.95	6095.96	8389.8	8420.14	4362.01	2855.7	4846.09	4278.81	5867.08	11075.6	6160.05	9744.79	2950.04	3235.44	8159.19	5480	10460.2	5340.13	6835.38	3373.21	2543.95	4378.36	8249.26	4603.07	2620.61	3839.02	4754.96	4231.29	2752.82	6969.58	5895.75	4127.49	3949.17	5902.16	4446.54
A8K872		cDNA FLJ77849, highly similar to Homo sapiens keratin, hair, basic, 6 (monilethrix) (KRTHB6), mRNA	604356	612080	669902	712869	1.08699e+06	342581	316436	448038	628253	476522	456591	489264	763529	1.0481e+06	458494	448944	297616	371090	583451	1.42517e+06	559385	494091	324525	451981	297833	373230	430811	399372	393850	1.5426e+06	578818	1.05919e+06	556051	723322	876675	542422	694803	1.02013e+06	619168	729121	534754	649074	692745	601266	1.07525e+06	528982	984572
A8K9P0		cDNA FLJ78413, highly similar to Homo sapiens albumin, mRNA	25385.4	17136.7	16524.7	22000.6	14120.1	15317.6	10397.2	12451.5	8714.67	17518.7	32501.6	5853.59	12159.7	9950.64	6251.42	15139	5596.17	13718.2	12060.4	11480.5	12852.4	14844.8	6873.25	17687.7	11246.5	11251.8	32364	9892.6	14805.3	18613.3	15659.8	14827.6	9826.36	17288.2	12922.8	10143.6	9477.63	21691.2	41860.8	24771.5	12161.9	16408	20021.4	8862.44	9425.43	14463.6	6153.24
B0YIZ6	CUBN	Cubilin variant 3	25512.7	14269.1	31154	51731.9	22959.6	8244.75	27466.3	51471.3	616841	109746	18647.8	64424.9	40380.7	65414.1	124023	28515.4	7204.55	47747.7	22291.6	27725.2	11527.8	13140.5	35059.7	20581.9	26032.9	28095	122590	10935.1	51196.8	77459.3	77975.9	46605.2	76608.4	57372.7	2296.97	2028.51	59357.8	45568.7	41162.8	101275	14917.3	120267	49471.9	72276.3	81160.8	12789.9	118643
B0YJC4	VIM	Vimentin variant 3	1.55989e+06	1.507e+06	1.61107e+06	8601.42	2.26213e+06	16658.6	1311.71	6791.87	12070.3	1.7505e+06	2126.92	1.49184e+06	1.74334e+06	15448.5	4616.42	1.50158e+06	1.67803e+06	6128.56	1.83622e+06	2.65812e+06	2.40488e+06	1.83248e+06	1226.92	2.0407e+06	1.7631e+06	1.02487e+06	2.0872e+06	2.17908e+06	30891.6	1.75373e+06	1.61401e+06	1.54188e+06	1.92289e+06	1.95178e+06	1.76045e+06	2212.95	6581.57	1.92613e+06	2.05934e+06	2217.41	6131.98	13305.6	2.45467e+06	1.58141e+06	11271.4	5396.25	2.05336e+06
B0YJC6	PROZ	Vitamin K-dependent protein Z variant 1	36849	53130.6	43400.4	14105.2	38038.5	26555.3	9933.71	29683.3	13353.3	12535.2	19650.5	17540.7	10513.3	31452.8	10646.8	17246.6	17144.6	12393	24793	46084.8	30903.4	28936.9	29869.6	25934.5	17676.6	17054.8	13041.3	6614.05	22699.7	16545.1	29001.8	41546	41761.2	48616.5	11484.7	21777.3	38749.2	31500	18147.5	40187.3	19398.9	22976.8	31607.8	9685.73	36383.8	18608.5	25677.7
B0ZBE2	AGT	Angiotensinogen (Serpin peptidase inhibitor, clade A, member 8)	196722	174778	156806	159290	172435	137232	136029	199826	178196	175141	173300	162609	174867	153964	161664	137490	112110	183585	189933	216669	294129	162969	181632	148748	150717	123229	105139	87787.8	132408	170455	145770	240684	210220	186450	153743	194643	140009	176473	192471	193070	177423	139020	196855	130531	151540	150154	146576
B1AHL2	FBLN1	Fibulin-1	8420.42	6144.54	8002.93	6810.7	7932.07	12165	10954.4	7010.48	6528.49	11274	5646.96	7278.78	10611.1	11805.6	7913.67	8693.07	11925.9	16340	7721.14	6853.73	6778.73	11337.7	6535.91	6822.18	7329.31	6435.16	7656.39	4710.64	3554.6	3848.73	7410.22	4945.28	7135.51	8971.69	8590.22	7801.23	4877.05	7111.48	7612.93	7293.8	5973.77	5909.1	6933.66	5762.03	4662.42	6575.36	11311.7
B1N7B6		Cryocrystalglobulin CC1 heavy chain variable region (Fragment)	820261	779806	1407485	1.40953e+06	946635	1.10216e+06	966672	3.17297e+06	1.0129e+06	873874	2408938	1.14491e+06	319619	1.29415e+06	1.024e+06	1.24339e+06	1845291	1.44211e+06	1.48322e+06	618440	696614	1386993	1.39704e+06	1.44216e+06	913976	781445	709487	934879	692864	793193	1.46436e+06	1.07735e+06	1.09348e+06	1.21194e+06	1.05693e+06	1.49347e+06	1339026	1.26278e+06	608396	998969	823773	700545	1.48183e+06	1.62098e+06	1.48319e+06	901313	1.65957e+06
B1N7B8		Cryocrystalglobulin CC1 kappa light chain variable region (Fragment)	31161.5	161065	48231.5	63202.3	40147.7	27998.5	37573.5	31656.3	40265.8	25189.8	35016.7	51712.8	23498.2	42198.7	31807.9	36260.3	27028.7	26368.4	36288.9	69926.1	27688	28811.3	37076.3	30936.6	68524.4	80563.8	48846.1	40185.5	55519.1	37939	41308	35301.4	53701.9	58741.5	32947.5	214757	19644.8	34365.5	24014.6	39397.3	45183.3	60284.4	37598.1	26218.9	24299.3	44104.8	43449.9
B1N7B9		Cryocrystalglobulin CC2 lambda light chain variable region (Fragment)	62692.1	28711.5	62157.5	99401	66498.2	42285.4	57298.4	43615.2	11417	61256.9	213672	181883	44635.7	97863.8	298464	155877	118460	176703	195718	124288	147324	210414	222505	163532	214652	181078	499330	176286	52666.2	171070	36348.2	48996.5	97439.9	41401.8	153642	45773.8	109276	65081.4	79393.1	75129.5	71664.7	47891.4	107473	56699.3	65813.1	13450.1	83543
B2CIS9	CASP14	Caspase 14, apoptosis-related cysteine peptidase	4163.68	2295.32	58986.2	4768.32	1897.87	1057.5	1701.41	9090.9	3245.36	4150.57	2830.52	3189.35	497.051	3967.63	998.836	5100.34	4550.22	2142.12	4203.63	3613.51	2771.35	3606.33	4976.7	2501.65	6388.17	4530.31	2945.42	3095.26	3632.44	309892	859.486	2456.77	3354.35	67283.7	6220.3	3225.73	3854.2	4174.71	1818.64	4742.59	3076.1	1291.34	10754.6	2730.48	4267.05	1867.49	4575.56
B2R4C5	LYZ	Lysozyme	19289.6	14894.8	30109.8	44656.6	14169.1	15459.6	21735.4	47896.8	22281.7	14697.5	13617.5	24675.4	29100.4	10564.4	33530.2	40020	13749	12527	21278.9	12574.5	9946.31	12534.7	24110.8	11451.1	19448.4	21906.3	22707.2	17868.7	30886	13203	29749.1	32910.3	34221.8	13217.8	26983.9	13870.4	11266.7	28370.5	44636.9	30451.4	27133.9	20721.6	27856	44402	32956	14105.8	19010.6
B2R4M6		Protein S100	8224.91	6751.88	7046.73	9203.16	5751.08	11108.6	31312.6	7609.93	7960.42	4067	5417.28	7590.32	12236.2	3167.56	15368.9	8063.34	9093.23	56583.6	7866.1	12259.7	10520.6	7081.85	11737.6	10189.1	14167	4479.88	10703.5	8879.15	14396.9	3521.21	6328.45	11806.2	5122.39	10358.3	13396.3	22822.8	19255.9	10660.4	9056.83	7923.93	10498.3	14503.9	8097.94	14309.7	62510	23495.2	15120.5
B2R4R0	HIST1H4L	Histone H4	4096.48	4723.7	4395.89	28905.4	1533.94	62651.6	3554.99	1319.33	3854.57	5073.3	5435.47	3138.53	4066.82	4431.23	3050.6	2989.29	7659.81	12642.1	36901.8	1439.18	1435.11	9770.31	2909.37	3612.88	3578.63	9696.52	5881.17	3454.02	3140.29	1518.14	3915.42	4674.79	5621.34	7884.09	4572.54	5780.51	26830.4	5619.45	3132.04	5786.02	4111.54	2996.01	3902.14	15566.6	20576	2432.15	1425.41
B2R5G8		Serum amyloid A protein	1.37218e+06	1.19503e+06	582513	985507	967996	1.22929e+06	1.88591e+06	1.11242e+06	1.65328e+06	1.53362e+06	1070115	2.06965e+06	1.54034e+06	1.1651e+06	989849	1.01179e+06	919146	1073822	944674	1.82289e+06	841878	857021	1.10055e+06	855149	987952	402770	824853	459000	810916	741582	1.2528e+06	1.14622e+06	1.01113e+06	1.3031e+06	916092	1.86834e+06	1016240	1.12123e+06	991804	1396545	1.28326e+06	975331	1738181	1.36541e+06	1.04276e+06	1.34469e+06	1180199
B2R672	XLKD1	Extracellular link domain containing 1	21759.1	28569.4	13061.1	8282.77	12533.6	16973.3	23901.5	29185.8	20743	17321.6	40735.4	21026.8	17751.8	30060.8	14018.5	25584.1	20179.5	13267.4	14642.4	13836.3	19820.3	21252.6	8758.26	7990.3	10793.7	10767.7	10493.2	9358.17	11129.9	15680.1	15185.2	18072.8	12567.1	16024.2	16208.4	13446.7	14024.3	11202.1	22320.5	12983.5	11338.8	6633.56	11244.8	20767.8	15062	13471	17689.3
B2R701		cDNA, FLJ93202, Homo sapiens protease inhibitor 16 (PI16), mRNA	17246.8	10613	8129.08	12481.1	17418.1	7026.72	21539.6	13221.9	11017.7	23537.6	20730.2	13785.9	14557.9	16563.8	8285.7	24368.1	5917.58	16630.1	17074.8	6836.29	10763	12855.2	8341.1	4103.23	5745.55	7434.97	7407.3	10898.2	11050.8	8520.64	8863	15473.4	10328.3	15595.9	9979.86	8335.88	9792.17	11135.4	14042.2	8615.51	5178.9	11043.5	17546.7	14550.5	6831.93	11139.2	12758.4
B2R7D2		cDNA, FLJ93389, highly similar to Homo sapiens multiple inositol polyphosphate histidine phosphatase, 1 (MINPP1), mRNA	4502.99	6765.69	4593.24	4840.92	4587.08	4747.41	87625.3	47297.7	5287.27	3576.67	3738.49	2289.74	4456.82	3782.09	5594.58	3683.75	2374.46	3893.71	4211.81	6942.77	10056.2	4576.34	3764.86	6666.28	4064.86	4285.97	4010.43	4199.73	103425	3404.72	3276.21	2953.96	82422.7	5178.49	6471.73	2818.51	4168.24	3997.5	4557.81	7732.8	2826.85	4139.33	4029.15	3945.86	81296.1	3514.41	1407.21
B2R7Z6		cDNA, FLJ93674	3035.71	601879	23306.2	1.08827e+06	957199	9068.27	513234	2721.03	6308.81	15884.4	31110.9	9482.53	622841	576002	9200.92	1.45978e+06	12515.3	28618.3	1.74346e+06	2.54379e+06	1.09954e+06	736784	1.05131e+06	1.55462e+06	747138	607621	583823	535055	610000	202521	6253.18	822081	917733	1.83043e+06	1.53062e+06	847558	775036	667778	1.87045e+06	993159	1795890	1.90009e+06	2.30183e+06	452720	1.6121e+06	691417	1.95379e+06
B2R888		Monocyte differentiation antigen CD14	52064.6	51425.9	51558.2	73431.8	73404.1	47132.1	69792.2	73546	48774.7	71133.1	93214	74843	88635.5	73504.3	56167.7	89706.5	54662.4	47396.2	73358.7	50118.9	112025	62125.6	81827.4	61283	72317.6	62798.2	91518.4	74857.9	95523.5	65364	35790.9	45638.8	51341.7	63058.5	50419.4	63625.8	46070.3	48374	57562.5	59375.9	51129.8	58659.9	82384.7	46041.7	47739.2	51405.2	43042.4
B2R950		cDNA, FLJ94213, highly similar to Homo sapiens pregnancy-zone protein (PZP), mRNA	49000.9	31984.3	670241	2.09747e+06	37235.3	22423.1	52885.2	52980.6	24461.8	51515.2	91671.6	87134.2	34011.2	26334.6	39017.7	58729.7	2.30199e+06	86757	8.24333e+06	553382	1.51719e+06	46758.4	16825.9	30640.3	28554.2	8099.2	73314.7	26406.6	20373.1	31696	1.89499e+06	156254	12239	1948.58	4.04091e+06	100701	26284.8	1.43097e+06	17297.9	9593.41	13818.7	35490.1	40592.9	70825.6	2.80894e+06	1.22967e+06	2.55932e+06
B2R983		cDNA, FLJ94267, highly similar to Homo sapiens glutathione S-transferase omega 1 (GSTO1), mRNA	2844.95	4540.02	7570.38	3191.73	4027.86	3557.25	3788.06	3081.31	2889.83	2983.66	3060.77	1672.63	3202.98	2476.3	2877.04	1913.42	3791.23	3075.91	2060.34	2558.03	3809.22	2353.72	3209.22	724.89	2516.79	11388.2	3347.23	4469.18	2309.5	4450.47	2170.41	3325.76	8142.99	2129.84	4225.76	4513.23	5698.66	4398.54	5672.36	2861.7	3192.05	1797.6	2403.88	3019.84	2948.12	3990.81	2248.25
B2RA39		cDNA, FLJ94686, highly similar to Homo sapiens complement factor H-related 5 (CFHL5), mRNA	13336.8	16856.5	15120.3	9202.02	7528.28	9005.31	23827.4	16042	18572.2	13822.3	12037.4	17795.1	19060.3	18297.7	13651	15711.7	9977.89	11423.5	14802.6	13812.2	7932.62	9389.01	25196.1	12259.4	14070.5	23747.3	18024.7	20944.7	17245.1	15190.6	12989.2	11783.1	10633.2	11723.1	10464.9	23787.1	10413.1	10583.2	11978.9	13539	15384.6	11745	19007.3	16420.1	8883.94	14834.7	15634.2
B2RAL6		cDNA, FLJ94991, highly similar to Homo sapiens integrin, alpha L (antigen CD11A (p180), lymphocyte function-associated antigen 1; alpha polypeptide) (ITGAL), mRNA	27026.4	30773.4	30331.4	19672.7	17667	17349.9	52951.8	30843.1	55929.4	26787.7	31285.2	38795.8	34922.8	30284.9	24426.7	35091.7	25571.9	26684.9	29568.2	30034.3	32370.7	21781.2	40637.2	3553.13	13830.7	8297.85	37795.2	23318.4	29987.2	293127	20286.2	12510.9	44670.7	21423	10346.7	24383.1	27743	26975.3	12687.5	76085.3	34380.6	8015.03	12152.3	28066	22943.5	22269.8	14512.2
B2RBF5		cDNA, FLJ95483, highly similar to Homo sapiens chitobiase, di-N-acetyl- (CTBS), mRNA	2580.28	3285.94	3175.28	3584.8	4426.05	2760.97	2878.96	3404.55	1662.02	2104.66	2939.77	2364.42	3893.38	3479.71	3182.96	4042.8	2177.65	2633.53	2594.64	1917.45	3834.46	2952.89	2852.17	436.575	1466.88	1792.54	4121.77	5715.32	2309.5	2416.32	2976.34	1983.75	3733.43	2331.23	2436.18	2138.22	4101.93	2332.71	1165.13	1824.89	2699.15	3228.46	2400.49	4192.16	2501.44	4408.47	2772.78
B2RBS8		cDNA, FLJ95666, highly similar to Homo sapiens albumin (ALB), mRNA	15509149	13107594	13906095	12244597	13333209	11166812	8773050	11204034	8844616	12253211	9385416	7544863	16734331	12991492	8149367	12422405	8889318	15696307	7161543	3.20302e+06	12181970	7552018	6.44891e+06	8742267	7771529	5944333	9514300	5.66612e+06	8679920	9284830	11447311	11859936	17234002	15187728	12499933	11774578	13619251	14549027	14005553	12222513	11572795	4.68042e+06	15084497	12334757	14917129	13231646	17720078
B2RBW9		cDNA, FLJ95746, highly similar to Homo sapiens inhibin, beta C (INHBC), mRNA	8221.97	10289.5	7073.79	7510.62	6593.52	6253.99	5465.01	6935.51	2522.85	5958.9	6590.01	8184.39	8336.07	5644.51	3684.39	2882.28	4119.49	5509.57	5179.46	8353.13	6887.09	5974.94	8455.9	4259.68	5507.92	4647.72	10406.4	6691.55	6411.19	4089.45	7691.48	11408.6	7593.24	6324.4	7563.5	4187.89	4605.75	5786.5	7692.38	8720.72	7894.8	6673.05	5159.14	7435.77	7241.56	6611.25	5943.03
B2RBZ5		cDNA, FLJ95778, highly similar to Homo sapiens serpin peptidase inhibitor, clade A (alpha-1 antiproteinase, antitrypsin), member 10 (SERPINA10), mRNA	1706.32	346532	368949	393644	694048	1442.83	756140	337220	389799	527924	445676	392328	416812	400706	752866	882196	248486	488308	681033	464759	499699	377649	383432	633674	397518	357152	777504	348497	441669	391763	3427.02	14433.2	386653	2649.03	576456	450240	365945	343057	854971	376298	400258	344368	597130	516741	410287	727263	378206
B2RMS9	ITIH4	Inter-alpha (Globulin) inhibitor H4 (Plasma Kallikrein-sensitive glycoprotein)	1.35027e+06	1.83021e+06	2.01492e+06	2.57337e+06	1.70005e+06	2.12254e+06	2153908	1.69625e+06	1.89123e+06	2.3959e+06	2.0428e+06	1.4961e+06	1.82273e+06	1.77768e+06	1.48814e+06	1.74916e+06	1.90915e+06	1.97639e+06	1.83797e+06	2297372	1.14218e+06	1685513	2.67376e+06	1.83055e+06	1.63033e+06	1.45521e+06	1.60433e+06	1.40674e+06	2.08982e+06	1.83653e+06	1.2511e+06	1.91764e+06	2.07608e+06	1.68892e+06	1.59032e+06	974279	1.90811e+06	1.89368e+06	1.97292e+06	2.0197e+06	1.85691e+06	1.83006e+06	2.116e+06	2.16464e+06	1753425	1.69678e+06	1.61179e+06
B3KPS3		Tubulin alpha chain	150501	1994.63	15540.8	6614.66	14870.1	14763	1519.63	11474.9	22936.9	6066.82	6462.83	9671.81	2887.4	890.088	14702.3	110976	3938.89	7005.92	4484.95	15606.5	23173	2323.27	12515.1	182607	10758.1	1663.97	41353.8	60479.2	13978.8	17672.7	1022.35	1402.21	15419.3	30537.7	3880.32	40629.7	8918.16	5105.65	801.282	991.979	3281.95	1634.42	5994.19	2032.22	9015.02	3257.21	26681.4
B3KQF4		cDNA FLJ90373 fis, clone NT2RP2004606, highly similar to Metalloproteinase inhibitor 1	7949.36	5076.17	7291.63	11483.2	9098.03	10813.9	15332.9	9159.77	6801.47	10516.4	9870.27	15395	6368.67	10683	7660.78	10066.8	9628.42	12588.3	13312.5	6438.35	8099.13	7520.56	17508.6	3551.91	9252.67	12530.2	12835.8	12646.2	26191.6	18539	5123.05	5166.79	6232.28	5775.87	3696.84	3458.02	4111.08	5582.75	8613.05	4970.73	4381.4	6497.89	3509.58	6125.82	6206.38	6642.09	8823.22
B3KUE5	PLTP	Phospholipid transfer protein, isoform CRA_c	74481.3	56667.2	53323.4	67422.1	49125.3	59186.3	76552.1	99093.3	94439.8	72442	65467.2	74280.3	124328	76440.9	43790.1	66708.8	62154	100471	67671.7	70090.7	69098.2	60688.3	48229.1	57832.6	50941.6	50320	51219.2	52892.4	55729.2	69268.8	63696.9	50512.6	55961.5	75322.6	66503.1	72143.7	70425.2	66049.3	60025.4	52823	46263.7	53232.5	68282	52902.2	58160.8	80472.5	87589.5
B3KWB5		cDNA FLJ42722 fis, clone BRAMY4000277, highly similar to Alpha-1B-glycoprotein	7867.64	6462.2	6154.92	10065.8	8737.67	10244.9	12340.9	9759.1	10335	13082.3	3118.96	8443.18	13229.4	6685	8627.29	5938.01	2459.24	13631.5	11360.8	22765.1	6164.79	6015.58	7766.44	3907.73	5975.1	3114.1	4430.82	4126.94	4674.62	2884.97	5373.55	5435.72	9284.22	5849.93	7483.2	6760.93	6166.61	5722.17	6959.84	3996.45	6377.82	5385.72	5864.26	1788.47	6702.04	12195.8	1267.01
B3KX11		T-complex protein 1 subunit gamma	1.55989e+06	1.507e+06	1926.94	2.36686e+06	2.26213e+06	5272.26	1.66991e+06	1.74413e+06	1.95032e+06	1.7505e+06	1.71203e+06	1.49184e+06	1.74334e+06	1.73699e+06	1.67153e+06	1.50158e+06	1.67803e+06	2.09259e+06	1.83622e+06	2.65812e+06	2.40488e+06	1.83248e+06	1.57409e+06	2.0407e+06	1.7631e+06	1.02487e+06	2.0872e+06	2.17908e+06	1.48815e+06	1.75373e+06	1.61401e+06	1.54188e+06	1.92289e+06	1.95178e+06	1.76045e+06	1.81231e+06	1.83942e+06	1.92613e+06	2.05934e+06	2.00381e+06	2.15908e+06	2.21352e+06	2.45467e+06	1.58141e+06	1.86261e+06	1.7556e+06	2.05336e+06
B3KX75		cDNA FLJ44930 fis, clone BRAMY3015549, highly similar to Neural cell adhesion molecule L1-like protein (Fragment)	6676.34	7032.12	5507.09	6112.88	6638.92	3956.4	7392.77	6531.11	7566.84	6214	5011.63	4734.4	7207.66	8071.2	5058.51	6549.33	7224.06	4440.31	5575.69	9132.71	11152.5	5365.79	6537.55	5570.81	6577.19	5909.17	8731.94	7186.35	7296.08	7915.79	4490.85	5571.14	4622.69	6552.36	6701.83	7124.96	9019.06	4988.45	5969.1	7259.35	5195.62	3668.07	5560.58	4673.71	5107.6	7722.72	3462.43
B4DEW5		cDNA FLJ54049, highly similar to Multimerin-2	7777.9	10395.4	7841.31	16737.4	12332.8	7444.41	11638.2	11532.9	9901.54	7090.96	7422.68	3020.1	13126.9	12016.8	6276.05	8606.32	5501.84	6562.41	9465.79	21517.6	15102.2	4359.23	4300.29	5636.75	1403.85	18437.7	14481.4	17391.8	6125.89	5379.04	9282.32	6580.37	7256.07	8723.64	5183.52	6959.02	9301.17	14743.9	8464.98	14775.4	7594.57	13662.2	28956.7	10443.8	6021.22	11457.5	10971.9
B4DG70		cDNA FLJ52624, highly similar to 2-hydroxyacylsphingosine1-beta-galactosyltransferase	98910.5	60664.3	112696	121398	146962	61599.3	94844.9	70673.8	150591	286343	155006	128876	277115	304569	178887	112669	282172	174883	346868	392340	149646	85890.7	146513	182004	164690	150904	122914	154257	317085	130940	138772	95811.2	153038	118872	161277	131024	122551	136002	142613	111143	165129	79318.1	88737	75068.6	220034	97652.7	170517
B4DI57		cDNA FLJ54111, highly similar to Serotransferrin	171911	179765	300963	332288	49655.5	500757	28369.1	15976.3	242516	38643.6	160156	52474.7	95303.8	340415	47584.1	330762	214811	454411	44888.4	36595.6	189166	50881.4	110021	102490	39459.5	256282	184667	45172.4	103100	447976	20485.4	266238	37546.1	80535.1	114400	209440	57308.9	86220.2	453872	371745	90534.6	213631	146556	66294.9	306560	32260.9	251131
B4DJ06		cDNA FLJ56620	1950.67	1.507e+06	1381.68	1338.23	2.26213e+06	1306.42	4458.26	1.74413e+06	1.95032e+06	2759.65	1.71203e+06	1.49184e+06	1.74334e+06	1.73699e+06	1.67153e+06	1.50158e+06	1.67803e+06	2.09259e+06	1.83622e+06	2.65812e+06	2.40488e+06	1.83248e+06	1.57409e+06	2.0407e+06	1.7631e+06	29523.3	169804	2.17908e+06	1.48815e+06	23040.6	1.61401e+06	1.54188e+06	1.92289e+06	1.95178e+06	1.76045e+06	1.81231e+06	1.83942e+06	78857.3	2.05934e+06	2.00381e+06	2.15908e+06	2.21352e+06	2.45467e+06	1626.53	1.86261e+06	6709.7	1267.01
B4DJI2		cDNA FLJ53342, highly similar to Granulins	6308.48	3410.98	3961.88	5774.48	3248.7	4834.09	4859.23	7687.81	5224.87	5672.79	4793.73	5202.82	4116.24	2831.87	4391.56	5561.51	6501.87	4239.05	4842.39	3952.22	3707.26	2981.34	5487.29	1948.11	3797.41	6430.88	5286.01	6443.46	2885.51	2074.87	5365.35	1773.86	4795.67	6242.21	4215.98	1673.52	3241.35	3336.42	2313.05	3591.63	4005.2	1345.89	3505.02	5033.94	4873.63	3980.15	4974.56
B4DL17		cDNA FLJ52558, highly similar to Keratin, type I cytoskeletal 13	1.55989e+06	1.507e+06	1.61107e+06	2.36686e+06	2.26213e+06	1.49571e+06	1285.92	1.74413e+06	10793.4	1.7505e+06	1.71203e+06	1.49184e+06	1.74334e+06	1.73699e+06	1.67153e+06	1.50158e+06	1.67803e+06	2.09259e+06	1.83622e+06	2.65812e+06	2.40488e+06	1.83248e+06	1.57409e+06	2.0407e+06	1.7631e+06	1.02487e+06	2.0872e+06	2.17908e+06	1.48815e+06	1.75373e+06	1.61401e+06	1.54188e+06	1.92289e+06	1.95178e+06	1.76045e+06	1.81231e+06	1.83942e+06	1.92613e+06	2.05934e+06	2.00381e+06	1052.45	2.21352e+06	2.45467e+06	1.58141e+06	1.86261e+06	1.7556e+06	2.05336e+06
B4DPP8		cDNA FLJ53075, highly similar to Kininogen-1	697729	539171	562822	1.22447e+06	929230	622291	241026	723319	750271	414471	613523	592630	406696	456997	637452	963336	825995	698599	772748	785118	885464	706626	1.08688e+06	457330	684232	818134	794733	694097	857486	529082	116274	644461	758045	636695	589166	414398	630204	567864	401010	1.26295e+06	592035	960970	886709	355132	684417	454669	637987
B4DPQ3		cDNA FLJ51034, highly similar to Vitamin K-dependent protein C	40974.4	28822.6	20935.9	29630	26286.3	17746.8	13568	31864.6	25901.8	24923.6	21575.4	19622.1	25865.3	23693.3	15118.1	15746	13606.7	23144	23513.5	36441.1	20458.6	28052.9	24472.4	20665.8	13463	18270.7	12575.4	15410	24252.8	14422.2	22662.6	31859.4	27838.1	30394.6	25572.2	18071	34778.9	26588.8	26673.6	36763.1	23067.4	23427.4	35805.7	36314.8	24006.1	16330.8	21311.8
B4DPR2		cDNA FLJ50830, highly similar to Serum albumin	3.52729e+06	94591.6	90504.3	228978	3.55023e+06	89892.6	3024890	1.22031e+06	174539	5144240	669717	188062	4.91789e+06	89946.6	2.63204e+06	1.07936e+06	3.33255e+06	1.16703e+06	12666875	2.65191e+06	14338155	8028566	2769481	3.8461e+06	3.1328e+06	966556	12361402	752733	529457	535982	2.99223e+06	2744092	1.11539e+06	4.10896e+06	141652	143611	3.80931e+06	3.69963e+06	4.01886e+06	222112	191901	216250	5949659	3.29435e+06	456049	732034	5.06774e+06
B4DQ61		cDNA FLJ56795, highly similar to Homo sapiens inositol polyphosphate-5-phosphatase, 145kDa (INPP5D), transcript variant 1, mRNA	110692	76821.3	58730.7	67471.4	67376.3	42841.7	29534	51100.7	64576.4	124337	55189.8	31511.6	61513.5	57664.5	53038.3	51753	52742.9	60925.3	54692.7	87637.8	56026.6	66889.7	35256.4	77415.9	57848.8	51419.3	40144.1	52480.4	51786.8	54924.8	65292.6	85096.5	92130.9	108126	75349.6	60083.9	82676.7	79984.5	71861.8	80610.2	58570.9	98546.9	90104.4	70132.3	76613.2	77048.8	47504.3
B4DQA0		L-selectin	27195.4	23589.1	28015.9	31266.6	22256.6	25557.4	23935.1	46705.1	29719.4	31734.8	44129.3	22590.9	33018.5	24409.8	30499	30149.4	23127.6	31106.7	23956.2	54687	26729.1	21263.5	29863.1	24054.7	15655.8	31650.3	36689.2	24034.8	28991.8	26440.8	33414.2	41474.6	31013.3	31692.2	24172.3	21184.7	33766.6	27577.4	32905.4	41453.7	24944	28727.6	38396.5	36993.9	31892.4	35961.3	43089.6
B4DQF8		cDNA FLJ54375, highly similar to Protein-lysine 6-oxidase	3110.19	2723.95	2054.62	3575.75	15260.5	1898.88	6603.67	7595.05	17065.6	5106.76	3246.57	4331.59	3446.64	3456.25	3754.61	5432.11	7169.94	2135.55	4025.03	5441.28	39155.1	8534.04	1979.04	12578.3	10701.6	4417.19	2.0872e+06	14387.4	11151.6	4430.61	2298.03	3436.46	3146.3	2655.85	2935.99	2186.54	2477.85	2034.54	3795.27	2673.88	11276.2	13494.9	1361.72	2528.92	1939.27	2191.78	1714.22
B4DQJ6		cDNA FLJ51276, highly similar to Secretogranin-2	664428	423792	33805.3	112190	114326	163900	81688.5	101158	249928	86076.9	117311	270464	124027	118511	16482.6	501411	117016	71773.6	88155.1	166543	484003	517664	284557	628997	84844.7	141595	327880	193922	48559.6	171303	109406	37085.5	79549.2	481220	344549	539546	103876	273721	144206	99979.8	128250	92945.1	142175	349679	476184	120588	449075
B4DR57		cDNA FLJ60818, highly similar to Complement C3	19852	23987.9	24542.8	23184.2	38380.5	27484	23726.2	28347.5	14342.5	18059.1	24147	27794.1	16694.9	25209.8	21097.9	14009.6	57149.3	24793.6	13958.1	15617.4	8338.23	41582.7	22840.4	31896.6	27307.2	12003.1	22322.1	22489.5	23805.4	19549.5	27732.1	22174.6	22603.9	35876	21834.6	16654.1	28014.6	19000.4	26977.8	37887.3	24453.8	24489.9	19503.2	37085.1	21165.5	26663.7	17492.4
B4DSX2		cDNA FLJ60144, highly similar to Complement component C1q receptor	15426.1	7778.33	7426.68	9756.33	183206	4919.19	7443.95	8124.24	5655.36	4568.74	7093.88	7259.94	10167.5	8373.41	6041.36	8989.5	2440.67	159034	4645.59	5982	5355.28	4836.94	3828.6	4374.95	933.114	8909.5	6944.97	11471.5	8929.55	6714.88	121087	6012.82	4101.81	7493.4	9873.61	5210.29	4112.72	3280.33	8834.79	132714	2180.32	39569	4955.57	8565.52	183730	56367.6	6233.11
B4DUH8		cDNA FLJ60163, highly similar to Carbonic anhydrase 6	4279.34	1449.88	23003.2	7570.59	8753.52	13814.4	1319.76	1582.34	5581.52	1068.41	8820.6	3594.51	1490.82	3381.36	5327.76	4132.11	4219.64	5232.29	7195.64	7925.99	5765.76	3745.57	4677.26	2228.76	12051.7	9878.74	6111.1	5545.74	6430.72	9226.72	2551.76	3729.52	3549.89	5311.03	1943.76	3158.33	6862.29	927.488	7000.67	20635.5	5193.42	6634.45	5206.31	2811.49	3817.37	3917.71	2202.71
B4DUV1		Fibulin-1	193250	158756	213374	283031	380663	275519	365426	187423	302948	271462	269911	172458	246250	294569	182160	233147	320781	330513	363173	206172	315103	272382	281808	214608	291391	273000	412671	419736	250295	307821	182856	148752	162847	240294	251534	265144	198890	231007	254419	170691	211560	310031	258733	194168	157261	172982	228326
B4DV48		cDNA FLJ55526, highly similar to Complement C2	9166.11	8180.68	9614.03	12831.3	10666.2	11130.6	29979.1	2634.46	48935.3	4329.28	5992.59	12500.5	18500.7	8064.14	14905.4	8196.91	16723.3	28538.9	10980.7	2963.15	23944	16867.2	8734.49	11802.4	4802.65	9913.41	21012.2	7343.1	10382.1	15886.1	8767.2	10902.9	9771.98	10063.7	7207.5	10021.7	9309.83	9946.83	14743.7	12482.6	18769.5	11699.6	11531.4	15489.6	63809.6	10878.2	9318.27
B4DWE9		cDNA FLJ57216, highly similar to Homo sapiens Rho GTPase activating protein 17 (ARHGAP17), transcript variant 2, mRNA	27067.4	21995.5	23646	21776.8	24446.4	23727.3	28930.8	33398	25694	28345.9	34759.8	41343.4	28919.2	27790.9	30703	32373.4	37992.5	57392.8	26665.9	38328.4	24691.7	36440.4	62666.5	28514.2	31953.9	14979.8	24420.7	21222.4	28068.4	23723.5	21906.3	19494.3	38075.1	33622.8	25265.8	20203.8	21343.9	21473.6	26163.6	13612.5	24879.5	24820.7	21819.6	30088.3	22986.8	30959	23076.4
B4E0X1		Beta-2-microglobulin	93056.1	75864.9	86063.1	133713	98416	100344	463089	287016	146907	260798	310980	107095	143491	173042	142556	267847	85096.6	95204.5	141200	109235	84608	90775.9	202940	55463.6	74306.6	79756.3	114245	66365.4	93482	69062.8	71632.6	73626.6	84946.9	67671.2	93420.3	81993.2	81862.2	68164.9	122261	86047.7	68302.8	108681	66039.5	121089	69681	90788.7	72815.7
B4E1B2		cDNA FLJ53691, highly similar to Serotransferrin	1131165	1.78584e+06	3.25853e+06	4.0315e+06	3.65367e+06	4400677	3.28478e+06	3.2169e+06	3.67084e+06	2.36926e+06	2.3403e+06	1459560	3.55194e+06	3274586	4.14319e+06	2.12485e+06	2775338	3472104	1.8768e+06	878989	3.24952e+06	1.63541e+06	686706	2.98323e+06	716542	672359	632338	703820	2870476	1.53627e+06	2.83537e+06	2933556	3.6768e+06	1.40987e+06	957985	2.14567e+06	3.68567e+06	2.14195e+06	1.09384e+06	1.08894e+06	2.76281e+06	1234573	1.12538e+06	1.83563e+06	4.02406e+06	3.82646e+06	5747713
B4E1C2	KNG1	Kininogen 1, isoform CRA_b	6280277	5.60229e+06	5.37539e+06	6.68703e+06	5724170	3809288	4.36715e+06	4884998	5252392	6.10695e+06	4715140	3.98534e+06	5856477	5094930	4.43582e+06	6230456	4351026	4.77575e+06	5.50975e+06	5.09642e+06	6254671	4820648	5835951	4812870	4255631	3.93414e+06	3850691	3.27894e+06	4.551e+06	3504344	4335899	5594391	6117633	5.82934e+06	4.77073e+06	4530759	5189255	4978555	6355104	7.07397e+06	4273019	5863493	4.99983e+06	5204177	5661387	5387021	4.71182e+06
B4E1D8		cDNA FLJ51597, highly similar to C4b-binding protein alpha chain	58877	48374.9	61506.3	36757	65684.5	51795	48555.6	106448	75781.5	140806	50280.8	91369.1	124703	58162.2	85207.3	119439	108757	155396	33696.3	75997.8	27226.6	45662	64259.6	121693	61519.2	45415.9	44203	62269.5	45013.1	29251.1	52135.4	71033.1	124914	53157	111930	78791.6	50356.2	50159.5	83879.5	59098.6	69790.4	45810.5	83758.2	139615	63845.2	52087.6	41367.8
B4E1E1		cDNA FLJ51598, highly similar to C4b-binding protein alpha chain	889631	749671	1.08904e+06	815713	929953	1.03468e+06	797137	730043	1.25682e+06	1690465	916692	838329	1.11616e+06	921241	908775	1.17102e+06	970000	1.01177e+06	659233	1.3171e+06	610430	887056	1.27615e+06	973162	1.17913e+06	582378	478248	614199	890322	701070	715524	1.14949e+06	891451	920491	603834	1293828	855557	726113	1.07873e+06	1.02236e+06	1.03709e+06	922635	791436	1.30479e+06	1.25461e+06	960588	663960
B4E1Z4		cDNA FLJ55673, highly similar to Complement factor B	1.09692e+06	1.76572e+06	1.57629e+06	1.87797e+06	1.51927e+06	1.57181e+06	1.6171e+06	1.11527e+06	2.01008e+06	1.8217e+06	1.47288e+06	1.38369e+06	1.72512e+06	1.08165e+06	1.444e+06	1.68799e+06	1304005	1.15452e+06	1.51738e+06	2.42357e+06	1.24003e+06	1.02839e+06	2216569	1.69978e+06	1.78715e+06	1.33398e+06	778716	1.00059e+06	1.83996e+06	1.40347e+06	1.07114e+06	1.68941e+06	2380687	1.63496e+06	1.95294e+06	2.37519e+06	1.58926e+06	1.41812e+06	1.884e+06	2.29874e+06	1.86898e+06	2114253	1.265e+06	2.02624e+06	1.40573e+06	1.39617e+06	1.34557e+06
B4E2S7		cDNA FLJ58780, highly similar to Homo sapiens lysosomal-associated membrane protein 2 (LAMP2), transcript variant LAMP2B, mRNA	35736.1	21547	26246.8	18292.3	41374.3	20584.4	38293.8	18737.2	15890.5	17031.5	20626.8	20519.5	32722.8	16013.2	13603.2	23243.7	12543.1	33685.1	13142.9	42946.3	32557.6	15535.6	9519.79	13650	9958.92	13936.5	11162.9	6463.35	12127.3	7259.33	32988.4	20728.8	21912.2	28557.7	19722.9	18187.7	26808.5	22661.9	25439.7	21204.6	16315.6	12120.8	22164.9	27506.4	19738	16884.6	25975.8
B4E367		cDNA FLJ61564, highly similar to Plexin domain-containing protein 2	7207.04	6778.93	5852.6	10138.8	5348.87	6238.58	7972.36	11805.6	11745.1	8957.91	9823.46	7436.63	13644.8	10404.1	6579.46	8648.44	6496.02	7381.47	11883.2	7407.07	8851.69	8853.43	10148.8	6037.58	8441.42	8016.34	6384.75	6310.4	6684.38	9815.24	7470.05	7105.2	6556.57	6258.39	5923.97	6957.12	6339.02	6753.34	7747.9	9147.11	5605.42	6059.53	8805.98	8259.36	6981.33	7977.97	7650.04
B4E3S6		cDNA FLJ58413, highly similar to Complement component C7	23511.3	5229.64	13200.6	14048.1	23817.9	10740	23828.5	6382.29	13675.9	18935.9	15275.3	15854.7	20571.2	21323.3	11391.2	15216.2	32398.4	19969.6	14850.5	21481.5	57536.8	7261.73	7499.64	21157.2	13459.8	22056.2	16257.2	13606.6	27632.7	12724.5	6225.12	13073.6	15855	8050.36	19484.5	9043.17	13519.6	18428.2	7411.57	14918.8	10832.5	16917.2	13439.6	17268.8	8798.33	8477.42	15609.5
B6EDE2	HEL180	Epididymis luminal protein 180 (Fragment)	851155	523757	1903151	2009537	103062	886804	966334	990294	965870	635201	558629	1.11445e+06	104242	743852	621346	779811	1.44297e+06	278209	600318	783137	942918	1.22089e+06	812095	851718	1.73107e+06	471054	972835	710287	619250	576860	1.47136e+06	706694	576688	797561	620333	942770	885429	976401	823387	1.39149e+06	1.65712e+06	1235870	925260	773774	1.40181e+06	1.06892e+06	1.23501e+06
B7Z1F8		cDNA FLJ53025, highly similar to Complement C4-B	963228	1127269	292777	423438	1.65364e+06	277267	1183333	396475	1.23685e+06	1.59625e+06	421655	586462	300117	439716	129907	1.11177e+06	444750	301258	1.5562e+06	732536	91969	286348	1.04503e+06	250386	253661	332326	158008	807615	683661	178373	587707	116301	312513	251828	1.20403e+06	1.68518e+06	321267	246457	875760	980960	824816	1806715	233741	862532	331643	220110	108109
B7Z539		cDNA FLJ56954, highly similar to Inter-alpha-trypsin inhibitor heavy chain H1	87503.5	53443.2	53554.9	248135	63379.1	47350.5	69723.6	88824.7	61600.5	45456.6	59830.3	124681	86632.8	65985.6	35784.7	66285.4	72156.1	95124.9	54909.8	86756.8	82095.3	59212.2	7769.47	60254	54418.1	64132.1	59405	35077.5	118431	71985.3	47043	36613.9	115373	46150.8	61445.8	54246.7	63407.3	116415	63509	70608.8	60928.9	66831.7	263260	3528.23	6647.19	57611.5	60762
B7Z550	C8B	Complement component 8, beta polypeptide, isoform CRA_b	127102	186526	176025	204456	197725	173495	180060	181543	175802	177647	157207	140501	173735	190656	158834	124814	142976	145745	159228	226799	154303	148118	218700	204497	194551	113028	159252	170373	169429	133102	142149	185662	191055	206138	152757	212708	119925	228619	187308	253578	208679	185676	295604	193086	202834	177771	152836
B7Z7M2		cDNA FLJ51564, highly similar to Pregnancy zone protein	11467.2	9239.64	11666.1	28636.3	21585.9	22370.5	24619.9	13805.6	17704.5	12818.6	29169	49028.2	17920.3	4148.56	12594.9	19053	17399.1	32894.8	14415.8	14214.1	23823.9	18424.5	12507.2	19542.5	14016.8	22163.9	66437.4	11844.1	15858.9	31954.8	16485.4	32795.7	10652.5	16522.6	18429.3	39683.5	7914.52	11885.9	13454.2	13777.2	17719.8	17724.5	18984.3	11795.7	13439	17667.4	19401.8
B7Z832		cDNA FLJ51409, highly similar to Thrombospondin-4	16538.5	1772.17	2690.98	5156.17	4928.37	2517.38	1880.49	13089.6	1807.22	2244.98	8105.37	3774.06	7289.57	3259.37	4473.59	3727.22	1388.9	20824.4	3048.11	1568.48	26657.4	122244	110383	120750	5172.42	4603.07	178143	6206.55	1596.62	25673.9	2697.29	3087.95	3402.97	2520.5	5520.39	3432.34	57088.6	1830.31	3660.1	3052.64	49540.4	1880.62	69602.8	20691	19369.5	6445.89	2520.82
B7Z8Q2		cDNA FLJ55606, highly similar to Alpha-2-HS-glycoprotein	3.7159e+06	5.02373e+06	4.97741e+06	5.76694e+06	3.76177e+06	3781705	3.27511e+06	3360404	2.72741e+06	3.48494e+06	3.31802e+06	1.77693e+06	3.0501e+06	4307507	3.46823e+06	3.76297e+06	2.98743e+06	2956232	3.64744e+06	4.08535e+06	5.53964e+06	3.7553e+06	3.91591e+06	3.40915e+06	2141900	3630491	2.91232e+06	2332297	3200300	3.50626e+06	4026387	5002623	4.66691e+06	5430547	5.17951e+06	2.45219e+06	4495312	5486218	3002587	5.76685e+06	3218062	4.17575e+06	3.39011e+06	4247300	5.08784e+06	4625700	4989201
B7Z8Q7		cDNA FLJ53871, highly similar to Inter-alpha-trypsin inhibitor heavy chain H4	30517.6	3162.86	941.304	21424.8	20885.6	24164.8	24764.1	961.932	45889.6	20271.6	43157.9	38825.3	11390.7	61499.4	44642.7	21732.2	65437.6	19130.8	54290.8	223934	21891.1	29751.9	53977.1	33967.9	37221.3	23028.7	28672	20607.8	16129.4	19547	1840.56	5610.75	11788.1	17940.3	45685.6	4420.69	6861.56	15767.5	41475.7	782.287	18925.5	20201.7	18659.2	2626.73	5593.69	16441.7	37953.5
B7ZKQ8	PODXL	Podocalyxin	7260.85	7986.96	6196.32	6476.63	9921.64	4488.71	4774.65	7870.61	6947.55	7583.97	8943.1	6559.99	6888.73	7779.42	6822.16	3982.92	6976.08	6505.77	5833.02	7541.77	7465.81	8444.08	7891	7687.76	4201.96	6884.23	6779.26	6123.33	7850.23	7003.73	6231.62	5958.53	5877.02	6719.82	4295.59	5972.99	7379.73	6424.38	8334.58	10041.2	8826.47	6854.44	8484.62	3233.57	4744.99	6203.4	5862.67
B7ZKY6	MME	Membrane metallo-endopeptidase	1.21128e+06	1.44928e+06	1.61509e+06	2.49799e+06	2.11802e+06	705412	1.01834e+06	838036	1.56039e+06	1.30553e+06	33179.9	64565.1	1.41045e+06	1258961	1.19107e+06	344700	1.00449e+06	26742.5	3.4136e+06	808784	1.4226e+06	1.06127e+06	810574	2.15018e+06	509988	3.00094e+06	3286718	2.11297e+06	1.82769e+06	1.4396e+06	24935.8	1.39359e+06	801643	1089392	43808	64425.6	1.12299e+06	1.83451e+06	487397	2723252	45635.4	1.7122e+06	2.75219e+06	258885	522891	708331	2.27836e+06
B7ZMG8		Uncharacterized protein	4782.74	3054.77	5601.45	7392.79	9989.58	5376.97	5828.67	66628.8	9206.26	10920.1	3491.57	2076.79	1780.35	16138.3	5866.45	1878.95	3116.2	15148.4	13202.7	6042.86	22785.5	5714.05	5862.49	12372.9	6831.2	15881	5573.54	99890.7	17527.5	6188.19	8818.93	5471.07	5311.08	3422.16	10894.2	33808.6	4878.75	4565.07	4399.87	2945.91	10071	7618.32	46413.1	5198.82	6090.66	7244.77	6332.58
C0IMJ3		Periostin isoform thy6	2355	1086.33	782.982	2515.15	966.875	4190.54	3492.91	17976.4	2517.04	4831.72	1642.34	662474	6097.5	444288	3178.43	398784	1732.55	6786.99	4238.29	7076.84	2.36106e+06	4685.08	6755.25	1.41309e+06	5437.65	60517.9	143691	80860.4	6231.51	4966.79	855483	3326.31	4622.9	2538.09	515823	2130.28	31975.3	30049.1	2281.61	5480.25	523.546	1651.32	15678.4	3782.86	11568.4	1581.91	4184.53
C0JYY2	APOB	Apolipoprotein B (Including Ag(X) antigen), isoform CRA_a	1.00522e+06	2.17082e+06	1.39936e+06	1.40124e+06	2.07072e+06	1.88349e+06	1.45057e+06	1.71689e+06	876544	1.29096e+06	1.10014e+06	1.02008e+06	1.46804e+06	1.63713e+06	1.76879e+06	1220079	1.73195e+06	1.25431e+06	1.3494e+06	2137612	1.18335e+06	1.11589e+06	1.948e+06	1.80468e+06	873298	1.49337e+06	897963	1.1974e+06	1.64039e+06	1.00821e+06	1.58974e+06	3227098	1.85529e+06	1.28505e+06	1.13864e+06	1.56673e+06	1.18283e+06	3.22591e+06	1.29316e+06	2.27631e+06	1.87509e+06	1.46695e+06	1.4577e+06	2.07549e+06	1.55653e+06	2092546	1.14618e+06
C1K3N3	IGFBP1	Insulin-like growth factor binding protein 1 (Fragment)	7869.47	2426.08	4249.08	4733.1	9800.8	5435.37	6722.24	5891.88	4210.1	3810.04	5716.22	4488.05	3751.5	5266.94	3993.56	11664.3	4224.72	6299.02	9527.95	6145.08	5508.1	4593.76	4104.13	2088.66	3292.8	4778.01	4589.17	5480	7032.45	5829.93	3550.56	2448	2379.29	4757.98	1909.85	3418.31	5682.77	2151.14	8049.74	4365.34	3316.71	2727.06	5973.95	4149.67	3610.97	4249.04	3567.5
C9JB55	TF	Serotransferrin (Fragment)	661896	652334	1.42156e+06	3.05662e+06	1.65812e+06	1.65625e+06	777555	2390445	2.21292e+06	2.57229e+06	1.34748e+06	267010	1.91768e+06	1.80203e+06	1.60443e+06	823080	1.51882e+06	1890927	1.71636e+06	1083742	1.15586e+06	582484	633932	684397	1144835	1555009	772963	834817	2.2935e+06	911609	1.18494e+06	1.4074e+06	2.09613e+06	1.72643e+06	644210	546137	1.27455e+06	1.62233e+06	1.7829e+06	2.40186e+06	1.53706e+06	1.54931e+06	1.75644e+06	1.70757e+06	1959144	1.54002e+06	1.00637e+06
C9JF17	APOD	Apolipoprotein D (Fragment)	1.7398e+06	1.47221e+06	1395901	983372	857582	926027	1.522e+06	1.1008e+06	1.61821e+06	1.01667e+06	626188	629586	1.28558e+06	1.35735e+06	1.16916e+06	870709	940304	1.24538e+06	1.00012e+06	758135	1915184	945246	1.16431e+06	783559	952193	894354	932851	927181	1.03179e+06	1.05186e+06	1.03695e+06	739147	808371	779354	1.00307e+06	856047	1.16436e+06	1.41566e+06	1.25277e+06	796538	1.33679e+06	792773	929203	687031	869225	1.4824e+06	1.18818e+06
C9JHR8	CD163	Scavenger receptor cysteine-rich type 1 protein M130	1782.6	3798.52	2229.3	3960.72	2518.87	3758.35	3181.21	17595.9	6545.31	8636.46	12585.2	2957.55	5184.57	3937.24	3072	5951.59	9905.78	4980.48	4056.21	7174.65	8825.46	6228.04	4532.06	2195.57	1564.81	3408.93	3340.39	5671.78	4162.45	4562.29	3532.77	2719.11	2501.64	2909.97	2652.44	3039.15	2686.59	3407.42	6042.17	2656.19	4005.22	1908.68	5970.64	4505.56	1977.42	2947.9	3505.86
C9JPQ9	FGG	Fibrinogen gamma chain (Fragment)	155365	144988	204699	303660	119270	117937	163052	233931	288142	251595	184454	206486	128663	216812	141315	167080	253401	146238	171824	262055	190711	115380	294176	233937	195813	126934	130392	166505	136037	165322	190031	197230	194567	188907	253591	234059	165036	180147	209341	160559	250114	222075	175935	196686	151080	155151	147675
D0PNI1	YWHAZ	Epididymis luminal protein 4	2523.62	10743.3	7510.64	3604.65	4953.91	11083.2	4102.32	3831.72	3788.57	4332.06	5843.28	844.109	4480.1	3907.38	1295.07	652.167	682.463	6024.66	6281.24	3442.29	1728.63	1509.7	7758.93	970.499	2928.51	593.917	1871.18	4215.32	1072.3	7781.6	3736.02	1991.57	2549.41	3564.65	5573.18	6788.64	7856.88	3510.98	5551.08	2061.93	14145.9	2620.54	6391.51	6342.8	8728.99	5340.82	4296.38
D3DNN4	BCHE	Carboxylic ester hydrolase	110682	78214.6	64032.4	65336.6	56770.9	39268.8	25551.1	58143.3	45324.7	141087	52500.7	34508.8	75682	60937	57456.4	45404.9	47226.1	52490.8	40218.7	68028.8	54659.8	67659.9	46110.9	65616.9	51248.1	46603.1	32138	45825.1	38580.5	41687.1	58811.5	76186.3	94001	92578.3	61330.1	49615.1	65495.9	42096.8	64915.3	82902.6	47895.6	91038.8	60611.3	76732.5	70821.5	74138.2	46759
D3DQH8	SPARC	Secreted protein, acidic, cysteine-rich (Osteonectin), isoform CRA_a	2369.56	2643.56	2070.49	3196.98	8305.58	62763.4	1303.77	5565.23	12501.4	243808	3087.19	177887	1054.11	3789.86	22935.9	143175	158706	5003.47	417785	36393.9	4932.12	6506.15	9221.62	97930.5	6244.9	4258.15	2829.34	11803.9	10172.6	9888.99	2329.87	3270.44	3973.98	5717.92	2548.83	4059.22	90252.9	2722.72	2703.68	9784.66	5824.25	5851.25	7023.51	1788.55	3217.72	3225.25	2196.95
D3DQX7	SAA1	Serum amyloid A protein	8301.29	4459.05	16674.3	18692.1	9775.87	19605.1	949888	35602.3	100329	48460.9	45072.6	8791.07	5346.89	4705.95	15480.7	14145.8	19915.2	9254.59	33528.5	19603.5	11121.2	53589.6	185626	4192.58	120045	31676.6	8012.11	16327.8	46062.2	31454.2	20422.4	1043.41	8695.11	64862.7	8691.57	1.95534e+06	27655.2	13515.9	18495.1	15045.8	9133.01	12639.4	14486.2	12056.8	79555	15679.5	4991.67
D3DSM4	COL18A1	Collagen, type XVIII, alpha 1, isoform CRA_d	4829.64	38648.7	17644.1	9032.56	50891.7	8497.3	11173.5	16692.4	37999	9295.78	7142.26	5953.8	8737.12	8985.63	7289.6	38118.1	13341.3	9602.44	10553.1	3775.47	2840.63	49021.9	5342.14	40803.3	32224	4698.94	31676.8	16001.4	8081.66	176084	5189.8	3975.11	48516.6	45199.8	4278.98	14596.1	6260.51	18704	12200.1	42952.4	4562.23	5498.47	58772.3	6469.14	4830.8	39630.9	3637.36
D3DU30	ICAM2	Intercellular adhesion molecule 2, isoform CRA_b	3593.74	6918.75	5040.11	9122.4	7716.2	7628.76	10725.1	13156.6	9657.4	11252	8832.63	8173.53	10977.8	7826.21	5537.83	7492.82	3757.29	9396.48	14057.9	13201.9	12301.5	5289.91	2307.2	11011.2	12017.2	7845.42	10047.8	7659.53	14352	9395.96	5192.29	6823.44	7831.42	11603.2	4303.47	7869.93	7318.4	7040.46	7653.69	9543.2	6978.07	6011.37	10026.4	8702.97	4900.46	5249.03	7690.01
D3GKD9	HBG2	G-gamma globin Paulinia variant	8271.36	1.507e+06	1.61107e+06	2.36686e+06	2.26213e+06	1.49571e+06	1.66991e+06	1.74413e+06	1.95032e+06	1.7505e+06	1.71203e+06	1.49184e+06	1.74334e+06	1.73699e+06	1.67153e+06	1.50158e+06	1.67803e+06	2.09259e+06	1.83622e+06	2.65812e+06	2.40488e+06	1.83248e+06	1.57409e+06	2.0407e+06	14790.7	40641.4	15123.2	2.17908e+06	1.48815e+06	68814.4	5884.27	1.54188e+06	39083.6	2850.34	22207.6	1.81231e+06	1.83942e+06	1.92613e+06	2.05934e+06	49762.7	2.15908e+06	3199.05	2.45467e+06	1.58141e+06	1.86261e+06	1.7556e+06	2.05336e+06
D3JV41		C-X-C motif chemokine (Fragment)	49104.1	67005.6	68898.8	52011.8	133117	20018.7	48773.8	86208.8	63881.3	57581	36838.9	24050.8	9666.81	57064.9	86434.3	37610.6	17876.5	40410	32584.8	66392.1	56811.3	178138	53028	55870	24518.3	16816	32321.4	37489.4	59344.3	157609	56652.3	71725.6	89275.7	152801	40711.3	26949.2	36179.4	56768.9	31474.4	158803	46708.6	53084.1	50513.9	35725.4	49897.5	75632	18888.7
D6RF35	GC	Vitamin D-binding protein	1023939	916874	1.15955e+06	889261	202274	945355	624103	159784	1.96164e+06	2.43481e+06	1.02449e+06	251372	950570	616891	561387	123001	193191	885621	1934998	878176	136654	2.01946e+06	906830	135473	680064	246007	1.10107e+06	1.14075e+06	210120	902982	694674	1.156e+06	1207031	974375	285491	658885	1.05659e+06	273393	1.12244e+06	1083006	737049	819430	2.12085e+06	2315584	375918	359097	922659
D6W5L6	SFTPB	Pulmonary surfactant-associated protein B	44449.1	4737.91	9258.35	29750.4	27815.8	8624.03	7597.21	19747.9	74651.5	12493.5	15605.4	21023.4	7231.33	6186.71	75917.4	31646.2	10039	64635.5	34407.1	158779	25953.5	1175.15	41258.7	29100.3	63365.8	56081.3	14652.1	25146.8	20833.7	23926.5	45427.8	32792.5	14078.4	54134.7	84992.4	55772.3	31568.9	1554.32	4225.18	47880	27280.4	37805.2	20847.9	46036	60845.8	25534.3	68245.7
D9IWP9		Beta-2-glycoprotein I (Fragment)	2.84555e+06	1.44715e+06	2.00964e+06	2.90438e+06	3.97823e+06	1.82508e+06	2722023	2.87135e+06	2.46326e+06	3775246	2.00149e+06	2.46074e+06	2.83688e+06	3.03141e+06	2265938	2.38615e+06	1.70933e+06	2.63809e+06	3.04348e+06	4.08289e+06	3.61217e+06	2826624	2.98304e+06	1.84227e+06	2431438	2.21676e+06	2.70124e+06	2623987	3.88539e+06	2.30166e+06	1.66789e+06	2.12884e+06	2424773	2.02855e+06	1877085	1.71021e+06	1754658	1.74587e+06	3.3517e+06	2.62292e+06	2.24333e+06	3396643	3.23592e+06	2.51906e+06	2.27947e+06	2.44606e+06	2.31957e+06
D9YZU5	HBB	Beta-globin	7538015	8048552	14059787	6600953	4.06174e+06	1.32184e+06	3.39637e+06	3.27254e+06	3203157	3180641	2284381	6.09225e+06	4.03558e+06	3752517	4893369	4.04881e+06	4.07327e+06	2.72744e+06	2.61762e+06	5384531	1.87774e+06	2.70671e+06	1.68426e+06	5910705	5951500	5.61931e+06	6.66598e+06	3.42778e+06	2.36621e+06	4.12109e+06	15565261	6.75719e+06	16864584	6.85306e+06	8.01098e+06	5.45724e+06	9507755	12613501	5.9008e+06	13425405	11265864	6.09877e+06	4303625	2.72334e+06	4.84442e+06	4891857	4.31848e+06
D9ZGF2	COL6A3	Collagen, type VI, alpha 3	7570.34	4572.41	3376.34	551655	2314467	8428.37	9527.41	2291.81	4542.2	3111.1	5612.07	1442726	7517.19	7307.68	8187.54	3321.06	1.15982e+06	4732.93	1.79127e+06	20276.6	6522.31	1.18546e+06	2.47532e+06	1.76134e+06	1.2834e+06	1.03315e+06	12809.6	1.25939e+06	19935.4	6725670	3832.41	4251.4	2831.84	5065.22	2691.36	4374.05	3742.64	1.3455e+06	4697.85	2691	26905.5	1.13024e+06	6681.44	5946.95	449717	4692.49	5451.64
D9ZGG2	VTN	Vitronectin	2.64895e+06	3.04498e+06	3196879	3.64978e+06	3.3367e+06	2528101	2.3048e+06	2552604	2.13522e+06	3.404e+06	2.95143e+06	1548935	3.4196e+06	2.95871e+06	1871377	2.58079e+06	2.54691e+06	2.61921e+06	3.57089e+06	3.16023e+06	2.95716e+06	2982872	3.15455e+06	2.88453e+06	2.77829e+06	2.23594e+06	2104228	1.88255e+06	2.90807e+06	2658221	2.8452e+06	3.25751e+06	3.71171e+06	3.23414e+06	3.20661e+06	2.01992e+06	3.01988e+06	3.6704e+06	3.31238e+06	4.54527e+06	3.23837e+06	4029311	3471050	3.71695e+06	3.77622e+06	3.30099e+06	3.20792e+06
E1B4S8	APOB	Apolipoprotein B (Fragment)	29668.9	74547.2	24594.1	92011.3	39688.7	88198.7	28941.1	50719.2	63649.5	82813.3	17212.6	59986.3	86649.1	105460	25520.3	60783.8	29458.8	16776.2	26061.9	187005	120800	48819.8	42270.9	96151.9	23367.3	34886.1	39586.3	4133.1	16219	8828.76	51947.5	78754.9	92264.7	72628.1	53083.8	73035.6	16395	148324	28184.6	126762	102634	92118.1	26758.6	99274.6	73454.6	110134	18082.7
E2RVJ0	SLC4A1	Anion exchange protein	27488.1	23651.2	31864	93935.5	8243.14	45691.9	69427	83717.7	40423.6	88975	69353.9	67001.3	34666.1	59471.4	29739.8	4451.05	60444.6	117409	29649.1	51247.4	42899.9	4308.83	67023	35836.9	39258.7	9465.35	30835.8	2344.41	32518.1	35711.2	34515.5	35181.1	31846	29222.6	28941.5	29000.4	26197.6	31668.5	29297.4	3958.16	32196.1	36320.4	39408.8	41706.5	62888.2	40736.4	21936.8
E7DVW5	FABP5	Fatty acid binding protein 5 (Psoriasis-associated)	2328.31	2023.92	3500.36	18322.7	1836.35	11026.2	9949.58	2782.73	29536.5	2255.01	2114.99	4999.3	1895.17	1310.32	14547.9	1746.03	1571.46	2643.15	128113	4079.55	3533.1	4694.18	4597.17	4457.26	4186.15	15218.8	30599	17702.1	22481.7	16937.3	1732.47	2609.94	2702.37	1325.73	4903.26	936.345	9937.89	3413.68	1224.46	16908.4	2531.52	3108.83	31290.2	3210.58	34723.5	4172.81	1351.67
E7ET86	CDKL3	Cyclin-dependent kinase-like 3	10500.4	6158.71	2797.01	2088.81	4311.4	3002.31	1273.16	3212.6	3590.79	2005.29	1103.75	3561.2	1240.35	1960.35	2376.84	3250.51	2465.7	1626.79	5649.75	2652.73	3528.27	2420.11	2064.08	3671.9	385414	6665.03	4316.62	3096.81	1537.9	11294	1117.93	3009.84	4367.6	6430.31	5245.58	4651.8	5546.79	1769.36	2745.52	2292.44	2887.45	4853.76	3091.49	1371.53	4272.68	3636.72	1611.85
E7ETH0	CFI	Complement factor I	534304	546164	529403	692028	783904	514432	607942	646644	635357	679711	640893	528179	567544	509256	587585	441963	491713	585714	644554	1.11347e+06	443357	504358	634972	619759	554378	449416	409051	402666	654461	565463	494374	633914	632346	532178	585939	709014	637261	595430	356556	826154	767558	908058	793445	512159	477712	562253	407693
E7EUF1	ENPP2	Ectonucleotide pyrophosphatase/phosphodiesterase family member 2	7039.98	1556.1	1424.39	2320.24	2488.42	2515.57	3346.54	5884.21	3171.64	1416.7	3517.01	3783.4	3255.56	3431.76	2262.63	107545	5048.07	4680.58	2629.16	39557.2	3672.64	76611.3	2060.59	1815.53	2359.17	1339.55	1000.23	2049.72	1326.18	9913.67	3376.95	1620.9	1699.09	2732.31	2387.44	3732.13	20071	2010.91	821.324	248585	1392.68	228280	2331.93	2341.79	4627.67	2382.75	4752.61
E7EWH8	HYI	Putative hydroxypyruvate isomerase	1075276	1.42383e+06	592920	1.72589e+06	1.21879e+06	794442	1.79824e+06	1.03774e+06	1.16149e+06	490647	1585090	1.062e+06	613102	604318	1.06764e+06	1715967	752392	960200	1.63354e+06	1.0565e+06	2.10323e+06	1.06705e+06	1.12608e+06	1.51176e+06	1.58021e+06	1.15462e+06	1.55831e+06	1.39261e+06	1047231	1.36214e+06	899224	644678	657901	1.11091e+06	1.16754e+06	2.06784e+06	1.0446e+06	819451	1.00117e+06	1.97114e+06	1.81228e+06	1.77813e+06	706100	463919	197674	1.35591e+06	335865
E9KL23	SERPINA1	Epididymis secretory sperm binding protein Li 44a	31417562	27278206	30197112	34405788	34459300	38179140	46605200	28767912	42048196	38839032	33805268	30937696	39140820	32240036	28659212	34603800	28041934	38918060	42537268	56631216	39411024	28323826	45746932	35205536	34644960	29112150	46906008	34668748	43612204	44769240	26244424	20378230	28629862	25533636	30378660	33657432	30899458	30835188	33643144	24553250	35617364	31811102	35126784	27410598	27716034	27146816	31818368
E9PEP6	NRP1	Neuropilin	2723.79	3630.03	2282.24	2383.66	4273.79	3537.89	2483.82	2716.35	2805.64	4192.33	4239.57	3632.98	3353.9	3843.2	3670.41	4577.59	1450.44	1919.01	2233.75	3188.32	3714.24	5163.65	2875.23	1436.25	4183.07	1792.54	3204.81	15746.6	4805.23	6135.82	1984.8	2075.84	5344.6	3114.05	3968.29	3726.49	2922.54	9612.2	3768.17	2308.2	2399.91	3813.81	10955.7	3396.18	2974.74	1928.26	3099.53
E9PFZ2	CP	Ceruloplasmin	11874.5	10872.4	14402.3	11343	13933.3	19905.6	15861.1	9498.75	13712.3	15616.4	13318.9	21837.6	10371.9	8923.89	10979.1	10880.4	10094.4	5641.87	12937.9	25956.5	14578.3	18342.1	14189.8	4944.74	6264.9	12011.8	21774.2	13817.9	18558.2	11286.1	6418.43	13760	7530.48	7126.99	10641.5	17202.4	12997.1	10263.7	15492.3	5794.87	9881.59	8589.86	9605.95	9576.2	11387.5	10888.2	9933.89
F2RM37	F9	Coagulation factor IX	38384.6	46576.4	43624.2	54480.7	44334.1	56205.8	50468.8	60164.9	42371	62748.1	46167.9	47383.7	61426.5	47595.1	45959.6	54320.1	39347	54415.5	40459.3	57363	46649.1	46802.3	66786	43530.4	47704.7	25220.4	38527	34243.3	39154.7	37515.1	37876.7	52342.5	59573.5	44951.3	38172.1	51342	42509.3	49325.3	52743.4	55227.2	45373.5	43031.4	60684.1	52788.5	45902.8	48302	44188.5
F6KPG5		Albumin (Fragment)	1.67204e+06	1.15904e+06	933031	404918	18566688	14475603	13607025	14830374	728366	21218972	13681490	10889744	19985120	17841896	12929668	15992505	14078466	24918152	23317488	17327288	20183650	16855632	11705693	16991314	13664679	20797668	15706423	13203624	941041	22077914	14191806	13392383	19678486	20666410	15634709	13580037	1.15113e+06	18120198	16447356	20302012	16405512	16264168	25669666	14429469	18217734	15929481	23827324
F8VYK9	IGFBP6	Insulin-like growth factor-binding protein 6	12670.1	9468	8164.05	9302.18	11317	6016.22	22764.5	15982.7	7918.55	14769.8	13323.4	12363.8	10188.3	11324.2	14435.5	15335.8	4907.53	7897.04	10389.2	5193.19	8286.08	14159.6	13119.8	6653.67	5232.23	7885.27	5811.92	7197.8	11887.2	4474.61	5020.5	5367.49	7166.17	4763.95	9350.45	6344.56	7743.24	4929.67	12603.8	9023.66	6050.57	7390.94	4093.77	8309.87	4507.99	6659.05	9988.89
G1FM90		Anti-Influenza A hemagglutinin heavy chain variable region (Fragment)	88312.8	69955.4	980352	780889	110148	491936	740126	1.26494e+06	898952	241891	246617	1.3558e+06	89097.8	763582	761310	229849	1.07223e+06	471997	1.37067e+06	325363	808855	258066	365961	260935	317830	652507	366624	766043	970414	657305	1.35696e+06	182427	811550	699370	948120	207980	278851	823886	185313	927407	224935	299285	126131	769960	191068	835622	1.56671e+06
G1FM92		Anti-Influenza A hemagglutinin heavy chain variable region (Fragment)	34828.2	34176.8	53334.1	65811.4	32463.4	56682	40988.9	67967.5	39785.3	22338.2	84693.2	42207.1	12270.8	100600	19438.8	50124.4	88457	107154	94482.6	59644.5	38751.6	152720	61949.3	73271.4	84272.4	110707	28655.8	27872	27070.5	84205.9	37174.4	62285.7	28944.6	12546.2	48966.5	65627.3	30324.4	56004.5	8144.39	51407.5	56008.9	21084.9	41554.3	59817.2	70897.5	47714.2	106323
G3GAU4		Anti-H1N1 influenza HA kappa chain variable region (Fragment)	2.09348e+06	4.38143e+06	2.9591e+06	2228043	3.66682e+06	2256949	1.66805e+06	7275861	2.06569e+06	1.4365e+06	1.91754e+06	5.01152e+06	669045	2940946	2.38647e+06	1.9066e+06	2065632	2.96918e+06	2.2755e+06	3.46e+06	2.83342e+06	1.79267e+06	2.39617e+06	1.7531e+06	3520911	3.65764e+06	1.17106e+06	3.42666e+06	1.27956e+06	2.00068e+06	2.27048e+06	7007880	1.72761e+06	2.8358e+06	2.51659e+06	1.75866e+06	1.55111e+06	1.56965e+06	1.99351e+06	1.9292e+06	1.71799e+06	2.01682e+06	3.6749e+06	5172750	2.02127e+06	2.1664e+06	2.57702e+06
G3V1N2	HBA2	HCG1745306, isoform CRA_a	45004.3	44931.3	44986.1	50893.9	42702.2	20991.2	48261.9	22666	42322	47737.7	35822.5	35702.9	71291.6	60165.8	37850.1	40154.8	52754.3	36009.3	26340.8	53005	38234.5	12786.4	47972.2	18886.1	26411.7	27050.6	25095.5	24551.1	32518.5	31284.3	133385	50396.1	87839	49687.5	40530.7	45261.9	42603.9	32298.9	58606.9	58287.7	81723.1	13267.4	43472.1	26527.7	82042.4	47843.2	35107.6
G3V3A0	SERPINA3	Alpha-1-antichymotrypsin	9854.72	15050.7	17591.8	10102.1	13098.1	20558.8	19956.9	17839.3	10270.8	12206.3	12052.7	14812.3	13760.4	16517.7	14786.1	9055.18	11769.2	18686.7	14174.9	15352.6	7941.15	11648.3	21652.6	14132.3	13873.2	6051.68	11650.6	8075.19	5653.28	6973.02	12556.8	9690.64	5313.03	11989.8	8521.58	13739.2	10330.1	12823.4	13199.4	7525.66	14718.6	5913.77	14862.3	9106.99	5991.82	10423.4	7847.36
G3XAK1	MST1	Hepatocyte growth factor-like protein	41898.1	39278.6	38513.7	41076.9	31553.2	38722.6	38691.6	39936.7	29079.2	39975.5	30904.2	21852.7	41532.2	49340.3	35142.2	35905.5	40198	34817.4	34683.9	50418.2	44087.1	37675.2	39675.4	35676.9	37640.8	23336.9	20352.5	33535.3	29474.8	24901.1	34426.2	37375.2	46624.2	42504.6	38927.2	40493.6	40932.6	38041.7	46770.7	21370.1	36699.1	37134.7	38014.1	31619.6	45315.5	36943.7	42202.1
G4V503	BRCA1	Breast cancer associated protein 1 (Fragment)	32718.1	43434.5	38442.9	20129.2	18246.5	54129.5	29515.8	41851.5	37752.6	26673.9	21083.2	38913.5	56200.6	38550.9	39379.4	31235.2	31080.4	47617.4	2374.33	38259.5	17020.8	33961.6	36868.5	26294.6	30192.7	16841.7	24728.8	18868.6	12289.2	9719.35	21944.1	24006.7	38199.4	26383.5	26264.8	40731.7	25748.3	18987.4	28876.5	22343	17434.9	1524.42	26117.4	38515.9	21956.9	22368.6	33903.6
H0YAC1	KLKB1	Plasma kallikrein (Fragment)	489648	546821	454157	348374	462242	334538	292493	474987	315665	445931	340609	231737	384597	439538	389734	434252	344351	325964	356504	504230	339080	420269	382515	418983	314228	367292	304087	308060	473710	465261	497210	488332	603872	460756	438484	420721	406758	517410	483947	487403	350251	538054	518243	418818	526888	438266	328077
H6VRG0	KRT1	Keratin 1	313632	853816	313997	221229	292046	378469	981061	286491	5883952	281403	255698	157088	695313	415369	411668	318542	873094	1.2495e+06	416179	548204	449997	581974	316505	666424	99151.2	405952	182685	233976	327537	351319	286085	111071	247167	81578.9	293038	708416	682609	192159	517081	373058	730962	634461	635795	617842	2.05545e+06	924637	523390
H9ZYJ2	TXN	Thioredoxin	4433.34	4794.9	4151.58	3357.87	5002.29	2670.22	6106.55	1920.73	9713.84	4089.22	3131.8	3010.67	4969.09	5205.13	4957.5	11585.6	5556.15	2583.54	3664.6	2058.38	977.178	5628.19	3941.93	5096.9	1496.03	3978.39	2868.72	2489.77	6415.14	4036.12	5935.49	3233.07	3802.01	1520.72	5026.14	3126.73	7770.75	3007.63	3813.87	3410.63	5422.29	3669.38	3463.18	3103.93	4254.88	4271.47	2263.32
I0B0K3	FLG	Truncated profilaggrin	1.55989e+06	1.507e+06	1.61107e+06	2.36686e+06	2.26213e+06	1.49571e+06	1.66991e+06	1.74413e+06	4394.12	1.7505e+06	1.71203e+06	1.49184e+06	1.74334e+06	1.73699e+06	1.67153e+06	1.50158e+06	1.67803e+06	2.09259e+06	1.83622e+06	2.65812e+06	2.40488e+06	1.83248e+06	1.57409e+06	300.819	1.7631e+06	1.02487e+06	2.0872e+06	2.17908e+06	1.48815e+06	1.75373e+06	1.61401e+06	1.54188e+06	1.92289e+06	1.95178e+06	1.76045e+06	1.81231e+06	1.83942e+06	1.92613e+06	2.05934e+06	2.00381e+06	2.15908e+06	2.21352e+06	2.45467e+06	1.58141e+06	2633.78	1.7556e+06	2.05336e+06
I3L145	SHBG	Sex hormone-binding globulin, isoform CRA_a	182879	68273	111934	159155	102331	74147.5	106452	89084	107269	282466	192889	191136	164169	214290	55692.5	144691	122329	284183	202890	277458	214636	123935	110481	102777	118818	156088	253971	130160	166945	406497	114015	99106.5	63215.2	78490.8	110276	87732.4	113988	97329.7	156097	52252.9	82170.1	62893.4	215862	69388.8	91949.2	91363.4	257775
J3KNP4	SEMA4B	Semaphorin-4B	4413.81	3182.96	3479.52	2693	4639.06	2978.49	3352.84	4924.44	3203.85	2339.9	2681.84	3828.34	3793.26	3861.29	3350.75	5179.05	3396.69	2746.84	2414.35	3346.89	1478.56	2413.69	960.528	2217.91	2444.97	9575.76	4234.83	5092.25	3513.88	3237.99	3238	4704.51	3872.72	4810.95	2587.27	2043.3	2323.82	2360.62	2975.53	3228.08	2618.98	2603.94	3041.51	1804.66	3501.35	4022.35	2598.87
J3KPA1	CRISP3	Cysteine-rich secretory protein 3	13615.9	11874	10376	18115.2	15698.5	9650.01	12926.8	17568.2	18154.1	13242.5	13119.9	17299.2	14789.6	10590.8	19480.3	12578.9	18920.4	7392.54	11645.9	33046.5	29362.6	10660	12641.9	20360.9	15696	9163.83	18440.8	10055.8	13071.8	14453.9	16064.3	10336.1	11578.8	8428.22	9556.95	9288.2	16330.4	13580.7	13073.2	14618.6	12703.5	15249.8	16642.9	24765	14319.3	21867	24979.9
J3KPS3	ALDOA	Fructose-bisphosphate aldolase	2984.77	7676.19	13939.1	8169.63	7882.95	9115.19	4804.49	4417.83	5228	16718.6	2192.37	3698.74	6684.07	6064.79	2811.73	4264.32	2269.66	4656.32	5043.61	3643.81	1729.54	2224.59	3925.74	2452.84	11092.5	3142.93	1728.68	2.17908e+06	187077	7649.18	5443.78	49416	5233.02	14681.7	6709.62	10605.2	3725.51	6612.06	4344.44	12504.1	7560.45	104291	257757	6793.02	3807.09	2911.36	3441.1
J3QSE8	BRIP1	Fanconi anemia group J protein	65067	74534.9	75399.7	75265.3	47928.6	1526645	59372.2	55323	1.2642e+06	66228	47340.8	42839	1.96975e+06	62203.6	50900.1	53524.5	43469.7	50408.9	45274.6	1.45232e+06	756597	40265.9	37045.2	41798	39411.6	30103.1	24951.6	530354	29544.9	778089	74191.6	69456.8	93585.3	78880.9	68675.6	56849	69921.5	1.35449e+06	76707.3	70447.3	1.12852e+06	44387.3	47279.2	1.7814e+06	1.4464e+06	1.07047e+06	96220
K7EQ86	KIAA0100	KIAA0100, isoform CRA_a	14445.5	9100.65	11637.8	2785.53	29080.9	14600.7	2229.75	4965.98	18816.3	5560.32	5959.91	1454.11	18392	2164.43	30522.2	1805.59	8548.28	9902.06	88754	5264.7	7334.54	14618.5	5045.26	2923.88	6153.19	8871.63	8343.49	22002.8	25063.8	8961.04	10294.2	12247	29029.4	14143.7	6343.15	10924.2	1698.35	6468.17	17258	6845.04	24090.5	8687.37	7073.6	6149.32	9759.36	8635.74	16794.3
K7ER74	APOC4-APOC2	APOC4-APOC2 readthrough (NMD candidate)	874628	578650	613413	642557	2206855	1.24371e+06	550436	453814	395425	1.64757e+06	719589	417328	868771	545110	498946	548468	807828	599213	468873	1.99037e+06	569286	986215	834972	1.19956e+06	686367	499916	251194	588533	1.05003e+06	232693	473816	1.27247e+06	1.45933e+06	1.09768e+06	782368	481818	1.02394e+06	741330	878488	2205685	574721	1.49649e+06	619791	1.20856e+06	746577	1984979	602848
K9JA46	EL52	Epididymis luminal secretory protein 52	15146.7	831.133	19083.6	1256.95	27173.4	3551.14	38780.6	28982	21865.9	175.468	14624.8	17516	27552.3	23141.6	15218.9	34265.4	6745.39	12967.5	15108.8	13516.2	33740.9	20099.6	12803.2	10616.2	14639	11837.3	9318.28	11914.3	24722.4	38519.1	426.164	502.973	455.621	33660.8	19879	404.673	1981.91	27024.9	518.837	341.792	33327.5	49420.9	51803.7	20402.1	3685.4	436.844	37093.3
L8E853	VWF	von Willebrand factor	10726	12446.4	10910.7	36367.1	24181.5	29495.9	17567.6	24736.4	7606.28	15768.7	11331.6	19735.7	13415.2	11450.6	16583.7	43921.8	113102	13421.1	21015.6	6044.13	31025.4	10667.7	13788.8	27322.6	18848	35317.8	44865.1	33587.3	22058.4	16216.6	18680.3	7501.11	15350.4	7355.76	16148.3	5986.04	12826.6	28237.6	14295.8	3029.55	11421.8	34513.3	24665.6	12344.3	14207.1	13846.4	7370.46
L8E961	CAMKV	Alternative protein CAMKV	1.55989e+06	1.507e+06	1.61107e+06	19766.2	2.26213e+06	1.49571e+06	1.66991e+06	1.74413e+06	39100.6	1.7505e+06	1.71203e+06	1868.19	1.74334e+06	13857.9	1.67153e+06	1.50158e+06	1.67803e+06	6071.18	1.83622e+06	2.65812e+06	2.40488e+06	1.83248e+06	1.57409e+06	2.0407e+06	1.7631e+06	1.02487e+06	2.0872e+06	2.17908e+06	1.48815e+06	1.75373e+06	1.61401e+06	1.54188e+06	3066.13	1.95178e+06	1.76045e+06	1.81231e+06	1.83942e+06	694.966	2.05934e+06	5713.15	54971.9	2.21352e+06	2.45467e+06	1.58141e+06	2212.59	1.7556e+06	2.05336e+06
M0QYH4	SYT3	Synaptotagmin-3 (Fragment)	150064	580110	108848	447492	497101	170559	519528	210443	407813	130937	337251	236605	705581	184270	462963	371775	103653	2.03873e+06	418172	704035	145668	107154	68834.7	412802	195250	18926.9	80944.7	48671.5	137130	132926	129413	76350.3	632708	132110	99591.4	251391	338157	89817.3	523039	490290	70977.3	203673	171095	100722	421453	432608	703823
M0R1Q1	C3	Complement C3 (Fragment)	435851	264749	403535	367094	406703	286151	278238	174260	186018	329046	322666	251529	357799	315925	176806	257339	227571	143528	265563	242125	124429	335152	189150	400319	249146	222066	288963	374545	216484	172143	405830	483975	239731	282054	688502	336471	291611	306048	316505	300725	299053	334310	175558	544742	271125	410865	584081
O00187	MASP2	Mannan-binding lectin serine protease 2	49053.8	36337.5	47476	35620.9	37244.4	43663.5	54706.9	49762.9	36623	52663.5	54723.1	51001.6	53126.8	47178.4	33460.1	51294.3	37875.6	34977.1	59617.9	43688.7	67187.7	43466.6	69017.7	29253.7	38751.8	33634.5	26540.2	21479.3	40436	32764.4	46017.9	53994.1	53223.2	54644.4	46775.3	55532.1	36867.8	44499.2	44219.3	48247.1	50866.4	39673.7	47170.6	49130.9	30180.8	41672.9	35880.7
O00391	QSOX1	Sulfhydryl oxidase 1	20203.4	18701.8	20418.5	23775.5	17027.4	21576.7	23462.8	15585.6	12182.8	20624.3	22576.1	24402.3	28898.5	23732.5	19957	23590.9	13947.2	15055.9	28656	25543.3	27648.5	20651.8	16173.8	15031	17017.5	16790.3	15446.4	19342.6	15027.5	14518.5	16567.5	13632.3	22936.4	20249.5	21287.2	14795.2	18756.9	15985.7	18781.7	19362.2	20577.4	15587	15880.6	20262.1	20055.1	17826.4	22813.2
O15204	ADAMDEC1	ADAM DEC1	4476.39	2072.03	3156.24	2876.69	6514.05	2474.75	10045.8	4413.91	4100.55	3658.22	5000.47	3160.55	2803.12	9240.45	2642.17	5521.3	3936.09	2425.12	2198.45	3416.66	2407.53	3786.18	6061.39	1159.58	3340.19	4315.37	2912.65	4337.08	928.365	3516.12	2033.23	1433.88	2657.57	4036.47	3812.43	2308.91	2697.39	2768.48	5958.02	2702.92	3762.48	5666.01	3020.42	4103.85	2796.56	3143.33	4300.81
O43286	B4GALT5	Beta-1,4-galactosyltransferase 5	7787.2	4188.38	6450.42	5029.92	4059.56	5156.17	11921.6	8553.67	4777.15	5473.07	5774.87	7170.27	4447.74	5909.9	4742.68	4546.46	3467.3	4638.94	3731.74	3328.16	5370.24	6101.9	6915.07	2110.44	3666.69	3579.28	3806.97	5481.74	1956.02	4072.4	4473.98	5592.6	4428.34	5640.96	5280.66	4555.32	3964.64	4482.48	6790.39	3098.78	2879.23	3445.81	2491.52	5275.2	3826.02	5458.82	5403.07
O43866	CD5L	CD5 antigen-like	251288	585850	309209	775934	285956	459044	315873	1.84532e+06	533963	212988	286177	523143	118186	161548	234031	485262	685116	284207	464071	285716	796183	442067	110391	623361	287865	222396	321698	271007	291623	375700	905069	577113	658529	174395	205648	578116	129637	407953	149727	965568	182378	749342	563467	232560	478494	413306	260739
O75460	ERN1	Serine/threonine-protein kinase/endoribonuclease IRE1	410384	331558	274834	243242	393575	324509	277566	467646	615365	273661	72224.2	681296	126566	405514	527782	422286	335188	251694	317486	59944.5	296602	542993	678644	380565	335999	153097	235809	157754	142225	190366	389635	325408	488891	131600	294140	600509	571364	410759	272037	193480	366551	220476	144962	471633	192627	419179	294894
O75636	FCN3	Ficolin-3	89183	115876	171595	136482	127886	77413.1	87058	106422	50129.1	142272	220725	96404.3	171321	139496	93410.2	79052.8	107882	106497	97831.2	146041	252157	134628	246404	188689	114675	179311	135300	180817	133547	258213	111630	199000	216628	167135	127608	200056	125981	141397	60757.8	240572	205603	115173	211693	180119	163768	176299	125147
O75882	ATRN	Attractin	112074	143517	110692	128066	105511	85028	84333.9	123557	101859	123077	97914.3	85929.4	158529	113877	82762	94227.3	81020.9	96717	98303	146224	122520	107836	104640	117024	111291	87685.5	79934.4	80508.9	94962.5	105743	104582	119594	143774	122427	97464.9	96799	117836	108711	131216	157939	103321	132883	136718	120863	137079	137127	117728
O95445	APOM	Apolipoprotein M	991864	1.04054e+06	581858	659632	482666	341775	481178	386886	402959	652951	386450	334751	599944	669899	364089	488123	352534	551401	376880	695163	668110	660516	573846	415912	311378	292933	224843	247065	388205	386777	561752	754187	701969	552317	527634	532576	591105	663593	685995	750647	522849	492428	513996	722875	504760	729329	510142
O95479	H6PD	GDH/6PGL endoplasmic bifunctional protein	1.55989e+06	1495.2	1906.44	2.36686e+06	2.26213e+06	1.49571e+06	1.66991e+06	1.74413e+06	1.95032e+06	1.7505e+06	2744.74	1901.95	1.74334e+06	1.73699e+06	3884.55	1.50158e+06	1.67803e+06	2.09259e+06	1.83622e+06	2.65812e+06	2.40488e+06	1.83248e+06	6529.11	2.0407e+06	1.7631e+06	1.02487e+06	2605.18	2.17908e+06	3052.41	1.75373e+06	1.61401e+06	5407.93	1.92289e+06	1.95178e+06	9700.6	6915.45	1.83942e+06	1.92613e+06	2.05934e+06	2.00381e+06	2.15908e+06	2.21352e+06	2.45467e+06	1.58141e+06	1.86261e+06	1.7556e+06	2.05336e+06
O95497	VNN1	Pantetheinase	7668.93	3594.02	13964.9	6862.3	2562.95	11467.9	12073.3	698.558	5149.49	796.281	6768.09	999.207	2220.61	4249.53	85705.9	5259.51	4442.97	5021.95	30696	9133.69	4781.77	2813.52	7927.22	104990	6258.87	59803.4	19807.2	10250.3	10224.2	7187.59	6299.31	4272.5	2457.48	14788.3	4405.61	3478	5811.87	542.65	5016.02	45618.1	11311.3	3905.11	9545.99	3340.49	6334.19	5176.92	5381.25
O95978	VH1	VH1 protein (Fragment)	9934.68	10068.4	7543.62	18635.8	8649.61	5215.87	8470.27	4027.71	21361.7	8335.76	12038	19368.9	15741.5	20854	5748.37	9244.01	11581.1	7238.49	27308.1	3452.42	8524.35	5703.65	5023.4	5520.97	7160.96	19195.8	39025.7	8090.67	15994.9	9945.4	28798.2	7227.6	7509.34	5314	5843.34	16660.5	11794.4	17463.6	15292.3	5875.48	8259.82	8593.22	52158.6	12028.1	13507.3	16450.3	6405.05
P00338	LDHA	L-lactate dehydrogenase A chain	8518.55	14121.3	16216.9	11568.6	19815.2	10684.7	8586.68	11630.5	9253.29	12962.5	14410	6161.87	12475.5	12271.7	15812.9	9925.76	11718.5	16625.6	9556.94	18760.7	16902.5	10944.1	14051.2	10647.4	16195	21713.8	17593.6	20509.4	24968.5	24413.6	14845.6	6917.99	13959.1	15170.9	12866.9	8491.21	9903.42	9389.33	24302.6	15863	20594.9	19092.1	21534.2	7160.57	11961.8	8774.42	13678.2
P00488	F13A1	Coagulation factor XIII A chain	71061.6	59270.6	38893.4	18642.3	34906.5	31470.7	36630.6	36189.7	50369.3	66126.5	36679.7	21008	57139.9	61450.5	40122.7	37214.6	35738	43382.5	28074.4	47690.6	49162.4	43344.9	47771.5	40251.1	39450.3	31329.3	19240.6	25613.6	30935	35663.7	52633	80170.4	44571.3	54542.2	53199.6	45374.8	50115	33689.5	51807	38872.9	26784.3	34247.5	40907.4	47609.9	45549.7	49901.6	34876.8
P00734	F2	Prothrombin	1.11282e+06	815131	1.15473e+06	1.13983e+06	1.51879e+06	813724	1.01291e+06	1.15425e+06	1.13825e+06	1.4708e+06	1.02726e+06	897648	1.0183e+06	1.26464e+06	1.00954e+06	1.02721e+06	1056791	1388729	1450332	2.24105e+06	1473941	1.11487e+06	1.33073e+06	1.27555e+06	1.05322e+06	1.09987e+06	1.10885e+06	1062356	1748054	1.68706e+06	983590	1.35288e+06	1375878	926190	1.00673e+06	797506	1.34362e+06	994856	1.0451e+06	1.53468e+06	1302305	1.5444e+06	2250713	1.23038e+06	1.0039e+06	1.5187e+06	1.05269e+06
P00738	HP	Haptoglobin	24708990	18716854	18391192	29828960	61640964	23792480	24762568	45064672	54143292	33805780	6880622	47145224	11167553	36324960	44189828	35681732	35288364	35642984	48245352	84197240	43836984	40410320	81019880	48145460	47473368	33376454	46840116	39595348	37393680	61495724	22401146	22260448	39569464	8.15347e+06	21447088	50032756	43423072	31640444	28145836	13488095	49095732	34033332	26022366	36917096	16420571	38797184	22717560
P00739	HPR	Haptoglobin-related protein	173353	254474	216161	5.03276e+06	7.22448e+06	66244	144111	7721628	200017	135610	65216	104274	179908	210279	291592	267312	52494.1	103371	10553686	158173	357281	246416	320820	267902	306543	130502	105762	206183	135601	142511	3.93123e+06	3.69067e+06	346988	152963	134719	7757805	277849	283199	177626	160315	121356	260642	132562	8525339	2.8869e+06	229894	177523
P00742	F10	Coagulation factor X	106324	95523.1	90116.7	94365.3	89776.1	64515.6	69527.2	95500.5	72349.7	134712	84420.1	70393.8	101135	90830.4	71295.1	81192.6	66840.8	76697.4	82146.6	106853	122555	90305	100850	105549	71716.1	88210.5	75284.2	74299.1	110311	94831.5	75950.2	91722.5	96381	96038.9	93198.9	84363.2	91993.3	99603.2	103147	151694	93647.7	96296	140180	105449	84603.5	82612.4	74653.2
P00747	PLG	Plasminogen	3079791	3.32537e+06	3.3699e+06	3588638	2.8046e+06	1105698	2.71513e+06	2582519	2587398	3.50359e+06	2.60719e+06	1664161	3422818	2.99705e+06	2.03905e+06	2.78299e+06	2.21551e+06	3.08252e+06	2.87141e+06	3.07403e+06	3.04571e+06	2.65705e+06	3.04043e+06	2854562	2.30227e+06	2.13142e+06	1.79713e+06	1.93769e+06	2.58568e+06	2.56052e+06	2.32654e+06	3.20409e+06	3.46282e+06	3795796	2.60085e+06	2.84898e+06	2.94792e+06	3182575	3529284	3.64486e+06	2606819	3.00374e+06	3.21947e+06	3.17963e+06	3075661	2.7173e+06	2.94754e+06
P00748	F12	Coagulation factor XII	275875	171186	170742	181651	150607	126935	123069	134359	176540	400897	119702	186402	268118	133603	133861	119246	96209.9	265779	231732	286787	362712	235825	197114	107811	182573	168395	165884	83317.3	103673	107134	237493	183290	224972	213412	159342	123313	182425	160767	183720	241088	164984	149018	314599	129055	295259	155560	246984
P00915	CA1	Carbonic anhydrase 1	28394.3	36043.5	56324.6	41102.3	34562.3	8846.46	22313.1	22106.7	27597.5	20657.1	12267.8	46107.2	18110	19781.4	61404.2	16090.2	35212.9	16083.9	31716.2	34747.7	24801.5	27444.9	10661.4	51962.6	49112.8	58308.3	56732.9	37277	29275	43993.9	72578.5	29097.1	77882.3	36744.4	57640.8	33409.5	45835.2	70688.1	30198.2	81843.8	90178.1	40915.9	30300.4	10436.9	15634.7	23707	15565.2
P00918	CA2	Carbonic anhydrase 2	10757.1	6760.06	21259.1	6271.48	8023.55	5915.29	4654.44	4402.77	8077.95	4015.63	3854.29	13490.7	3889.96	6054.95	13217.7	4745.58	2174.23	3680.94	5171.05	1135.46	4555.99	998.924	6249.34	8271.26	7839.39	13165.5	8880.78	3319.12	5417.15	5601.54	21518.9	7223.1	22519.2	9598.5	11435	6062.46	9739.55	12933.9	5155.21	12855.6	7641.31	8541.69	1713.52	2278.62	10585.8	5236.35	5752.91
P01023	A2M	Alpha-2-macroglobulin	21538160	15396636	15906522	25009440	21048988	10720608	17988678	16685614	22148844	23325900	22167756	16466401	38111144	30671718	15380381	17032072	29883670	20579426	35656924	38638744	18312822	12633400	25286438	15899950	23190906	17198492	14385205	23048146	22763202	18498488	26786608	13832819	18849008	24557484	31513832	22425794	16959110	18974420	20315724	15601901	23460668	9403968	23120996	11070807	36993072	14565640	27294172
P01024	C3	Complement C3	6482963	7.66111e+06	8.35856e+06	7519286	6498181	8051337	6811609	4908039	7.56956e+06	8718974	7069657	6.41652e+06	9208191	8.26438e+06	6.15111e+06	6178402	6572648	7.68183e+06	6833624	8307719	4950537	6.37667e+06	8804724	7.62113e+06	8819978	4.44031e+06	4.081e+06	5033000	4794416	4409041	8.19641e+06	8121197	10448583	8.34683e+06	8.10717e+06	6822975	9924496	7706392	7.56138e+06	9178791	6.78633e+06	8011401	6813689	7906243	7956715	7.38344e+06	7.48662e+06
P01031	C5	Complement C5	476180	404312	433098	504827	555774	415018	408841	407191	479832	562114	435531	359600	500592	460316	343061	354009	424704	432144	428429	478871	400576	366103	419580	430388	450078	326296	400804	351710	476697	472641	385659	372722	460779	414087	312342	449200	420972	470225	491589	492518	519699	451529	525062	349768	317888	346128	387129
P01591	JCHAIN	Immunoglobulin J chain	572132	1.20994e+06	518050	1.69578e+06	1.26157e+06	1.03769e+06	1519497	7430795	2.15544e+06	368696	1064379	1036674	428798	973264	695295	1.63401e+06	2.18609e+06	717775	1.61598e+06	903798	2107045	808768	248389	1.88921e+06	1.0593e+06	1.03478e+06	1.40277e+06	769080	981304	1.07395e+06	1.52549e+06	899218	1.17928e+06	407291	686927	1.12433e+06	371234	899296	554417	2.07306e+06	563891	1.4538e+06	1633420	358738	748828	686467	798802
P01601	IGKV1D-16	Immunoglobulin kappa variable 1D-16	63008.8	55377.5	37618	43788.1	58861.2	51832.3	47124	85923.4	73453.6	51256.1	66827	121759	41598.9	86176.2	193525	41917.2	22089	87958.3	56088.5	87629.9	28807.5	50740.1	27047.2	56209.2	234003	49291.1	28297.5	57017	41085.6	95963.7	75863.9	77414.7	50426.2	71991.7	53912.2	69007.5	31063.6	53720.8	37961.9	79213.6	39838.4	55372.5	47486.8	31123.8	109060	50797.3	71979.6
P01602	IGKV1-5	Immunoglobulin kappa variable 1-5	35524.7	166409	78390.4	79246.3	117222	692274	51314.7	528096	231522	282880	230694	104231	139780	124025	254645	44906.1	161191	240401	35211.4	137690	193289	377612	147164	234280	328432	119736	197009	87301.1	155678	134816	121189	420665	94057	217709	83447.6	47793.6	90265.8	104269	118485	160149	336445	151767	216580	142101	97705.1	78239.9	215035
P01704	IGLV2-14	Immunoglobulin lambda variable 2-14	183275	28953.9	51506.5	378791	110487	15796.1	114991	13440.8	237620	71891.4	50875.7	7796.34	20494.8	38743.7	40864.5	121921	259457	137750	30099.6	150880	133840	15326.7	15576.4	235512	61307.7	24819.5	87493.3	197577	55707.5	72525.3	55342	107871	58603.7	36638.4	153047	66635.1	19591.9	73032.8	19001.5	19681.9	163122	31539.6	513958	33585	21497.7	29196.3	25956.2
P01742	IGHV1-69	Immunoglobulin heavy variable 1-69	19349.3	62178.7	22446.7	17245.2	20990.5	12982.8	26145.5	199171	47521.2	74742.2	184205	34925.1	48450.3	55616.1	47382.8	78763.4	34300.9	63885.1	209361	51225.1	49941.7	18046.1	58315.8	75513.6	105542	39390	76910.9	34767.9	83068.5	80837.5	51063	30176.3	19083.8	36476.1	50067	67862.5	18105.3	51967.5	13782.3	56216.3	60264.6	117577	26570.3	22078.1	42838.8	30745.9	43677.5
P01766	IGHV3-13	Immunoglobulin heavy variable 3-13	45780.7	78803.2	56751.8	85184.4	22887.2	45925.5	72923	38644.5	71617.2	83456.3	82131.9	89672.4	38993.8	76356.1	43488.8	33843.3	87780	70181.6	63712.4	102073	47861.6	52906.2	43157	89425	61001.3	63988.6	82962.5	63926.1	39142.4	364430	149447	70684.8	48532.6	49784.5	80033.2	46448.1	32794.1	41015.4	65310.2	76235.1	53345.5	47259.1	49513.7	60180.3	94336.9	64653.8	100237
P01817	IGHV2-5	Immunoglobulin heavy variable 2-5	16994.6	17224.6	12458.4	22885.7	66619	26334.7	18540.5	31338.1	17192.7	4902.91	70733.8	22833.2	8969.93	14121.9	21285.7	11115.7	53317.4	21932.4	41401.5	25921.2	20260.4	9707.77	2269.77	10168.4	18375.4	27260.3	38264.4	34538.5	16037.5	20367.9	25568.2	12481.8	20047.9	5603.32	27746.3	32186.2	15235.7	12763.2	26081.9	19299	41448.4	6278.19	16158.6	17189.9	3440.44	30121.6	14602
P01833	PIGR	Polymeric immunoglobulin receptor	15293.4	56121.2	26898.2	20008.1	11482.6	8686.64	26435.8	58486.2	27504.4	22897.7	35457.5	37989	24572.9	33990.1	9130.73	31160.6	37872.2	14854.1	43053	14281.9	43198.7	26062.3	16484.9	16657.2	12911.9	16688.1	28626.5	24344.7	15149.6	14664.5	15491.7	13829.7	18326	14292	10273	8290.18	8007.89	20782	11786	37626	13202.8	26229.2	11328.2	11983.2	17731.5	8512.24	13106.2
P01871	IGHM	Immunoglobulin heavy constant mu	2.49282e+06	5.88348e+06	2.51973e+06	3132865	2.76418e+06	4.87264e+06	3.00588e+06	76985224	4733598	679105	2.67463e+06	5459983	436475	871253	2.02797e+06	5.88353e+06	9573636	2.91607e+06	4889192	2.16516e+06	9120649	5645250	1.11302e+06	8423163	3.73641e+06	2.33419e+06	3.96158e+06	2.78183e+06	731871	2510721	9676389	5.33936e+06	3423011	1437354	1.82797e+06	6273945	1.09967e+06	3.87308e+06	1.07765e+06	3.65511e+06	1.65322e+06	7.63293e+06	4.47419e+06	843801	2122817	4232618	733447
P02452	COL1A1	Collagen alpha-1(I) chain	2219.93	6807	4355.32	725.043	11737	1641.65	7640.55	921.321	7293.38	2283.57	3401.05	3871.83	7846.06	2737.63	2185.31	5565.23	3656	4248.88	3700.5	6821.14	1194.59	1762.38	1645.4	2576.89	3233.07	3140.62	2998.44	2014.99	1780.45	7245.48	2134.03	4367.97	2755.11	3484.95	4361.9	5169.71	3227.45	1270.52	6421.05	4339.06	3993.26	1390.64	6339.12	2994.37	3426.54	38143.1	2678.94
P02533	KRT14	Keratin, type I cytoskeletal 14	4376.32	8297.96	4434.6	1827.77	2373.57	3414.07	9786.12	41442.2	68528.8	1531.08	2735.63	2492.51	6726.13	2953.16	5043.09	2458.89	10816.2	15221.5	1633.43	5621.62	1961.31	1534.18	1322.51	2295.03	2925	3060.72	5515.52	2491.48	4028.51	10187.4	5675.86	988.998	2020.52	6215.84	2157.86	11507.9	4658.65	1327.6	2826.8	2355.16	4368.52	4571.4	5084.19	5442.91	24893.5	5841.95	4317.12
P02652	APOA2	Apolipoprotein A-II	11121992	17828486	13914650	15336794	11167171	10217206	13279016	16162016	16914468	23057070	11652522	10413531	19206156	16282317	9890438	13145702	7488154	17519620	10903377	15332804	18544702	16826924	12065610	13486751	10949490	11164312	7307752	10369368	12899808	15636671	15604287	19033338	15369526	17765894	15622593	8.28583e+06	18187220	15032219	19003688	17860560	13862860	15320803	18167144	16789604	16327252	18707142	15972219
P02671	FGA	Fibrinogen alpha chain	10128657	8040427	10100460	10788167	7.53274e+06	6.99869e+06	11910073	9813872	11655384	11469124	10836291	11755684	9726666	8935002	9210992	10054050	14092967	7.99512e+06	7248154	10902857	5811502	9740194	21824976	10978917	12259499	7.7028e+06	7901496	11118704	8856259	8.25718e+06	9360479	9400717	9504311	9806909	9778193	10968619	7838149	9312026	8.00876e+06	4606793	9075136	11264866	7268175	12206999	9468470	10133408	9316260
P02675	FGB	Fibrinogen beta chain	29408822	28115930	33757012	45492792	23956618	23187068	34610060	34687252	40324012	42145832	37389984	36991348	33234212	26370912	32148114	33378140	50256376	38839224	25506020	33961068	20285642	28179728	67148912	35878752	39339716	26573772	25615470	36465684	31248428	28769752	34032560	30816948	34301100	32197036	31173944	39993404	29930218	36049572	30490976	19797858	34893600	45292824	32079318	33502470	31536458	35231648	32477682
P02679	FGG	Fibrinogen gamma chain	18776510	15874860	19788150	21568822	17802618	13986440	21403516	22653790	25867866	24235708	24306312	22649728	19347680	18023308	20042576	19589400	29658546	21084250	15632538	25489784	14769434	21344150	50384112	23477596	28601092	16787802	20098602	22587314	16270970	17523908	18007624	17789132	19912018	21510980	21188302	23855574	18607950	19515108	17453886	11048476	20823418	25421856	19025870	24411554	18617466	20721888	19081542
P02741	CRP	C-reactive protein	1084.27	18400.2	5391.2	18491.6	9768.31	130362	203668	42456.3	72670.5	3586.11	17477.1	624014	53495.8	18771.1	124410	9391.11	10412.8	13424.1	19012.7	83769.8	13430.3	5780.43	110913	25070.4	171402	25212.9	64163.2	33242.1	5991.7	7746.6	7993	8865.1	4375.17	17111.8	5567.73	272477	4760.7	2760.86	17772	10261	12941.5	5766.33	77801.1	48913.6	445.656	39285.6	9699.19
P02743	APCS	Serum amyloid P-component	115362	152744	129141	45654.4	120799	148189	204463	181761	205715	123365	84017.9	164147	108362	120463	201925	114046	143632	301617	70761.3	134421	103156	70484.8	162786	173413	134775	124600	126844	74386.7	113588	68312.8	166836	131418	209098	74485.1	86152.5	170169	117270	165235	115492	183276	129245	71777	112989	130646	87666.1	143756	72718.5
P02750	LRG1	Leucine-rich alpha-2-glycoprotein	756701	708564	617168	756626	941820	1.28509e+06	2.1893e+06	1.05546e+06	1.61249e+06	1.32747e+06	1.32793e+06	838072	985047	654252	662189	1.32944e+06	520281	1.12776e+06	914676	1.43744e+06	1.01335e+06	768174	1.50713e+06	595617	1.07893e+06	658518	1.23723e+06	948394	783868	1.03601e+06	425166	555377	554295	727904	560583	1.31831e+06	661066	715181	714571	506361	657980	640917	777005	896671	676863	604810	803414
P02751	FN1	Fibronectin	385599	498909	1174849	811901	769452	1.13456e+06	598719	805496	629082	860261	531649	447212	774483	939041	615048	864548	1.42972e+06	1.21954e+06	874364	734285	1.04358e+06	611160	889157	1.03768e+06	717040	1.04385e+06	711200	1.10617e+06	632431	865759	942784	918849	1.05626e+06	799280	857291	207338	669775	1.52973e+06	603903	900318	626413	1.37901e+06	939184	860799	969092	726217	779510
P02753	RBP4	Retinol-binding protein 4	1.44899e+06	1.20429e+06	1.34213e+06	1.08391e+06	1.27794e+06	588068	1850585	1.85498e+06	761471	2.01361e+06	1.08932e+06	824178	929793	1.56909e+06	1.06861e+06	1247745	601704	962310	1.23584e+06	627551	1.37666e+06	1.46906e+06	1.05357e+06	698682	647187	743926	535946	677581	1393852	710029	915468	1.19075e+06	1506378	1.19191e+06	976940	616700	1.37157e+06	866623	1.89621e+06	1.17508e+06	845640	1.33437e+06	1.61692e+06	1.12406e+06	1.08651e+06	1110040	953968
P02760	AMBP	Protein AMBP	707421	468716	700943	1083450	1.28135e+06	437095	1.51228e+06	1.30459e+06	1.37371e+06	1.18862e+06	982427	1.01602e+06	622222	969514	1.20531e+06	1.37954e+06	654841	1.29173e+06	1.57091e+06	642371	667014	1.71487e+06	1.57704e+06	541407	815286	848277	428551	850894	1.54577e+06	691621	471808	459467	670238	692575	830813	731709	635825	433736	1.08572e+06	527879	684106	1.05511e+06	1.02707e+06	818075	557559	488954	602524
P02763	ORM1	Alpha-1-acid glycoprotein 1	6.64095e+06	9507683	10112215	10580571	13992281	16442909	22454658	16482217	13444102	13978928	16372508	15787768	18965372	7.37085e+06	16945474	12725244	8005494	9368901	15029279	14139484	24918592	7704134	19909924	9473768	14183792	8754092	17312444	10626844	9629925	10239066	7.23996e+06	11586456	10675683	8660182	6.96477e+06	23376630	7.97338e+06	7274522	11307606	10357078	15515997	9861402	12105238	15444203	7703072	11454544	6428072
P02768	ALB	Serum albumin	529070176	497092544	390125408	868007296	865721536	486454144	567352768	375838272	533493280	667787648	597493184	420226784	684335808	499877696	530389344	485765088	370485568	627459072	637141632	1003806784	925558464	602884096	306864480	664885568	532407104	31852350	770830528	772556096	285275840	495245344	425037056	482684192	681545408	669005504	532375360	567039360	746983936	737398592	751336768	756921408	764129152	898090304	993988416	497284480	645889216	584834176	716634496
P02776	PF4	Platelet factor 4	8226.95	12182.2	20415.2	12847.8	21009.3	1841.2	9232.29	11481.2	11620.8	17399.6	7371.35	12754.3	5091.02	12836.6	9397.06	9144.17	2207.22	11479	13230.4	13010.7	14582.2	34672.2	13123	15743.8	4013.9	544865	23849.6	11803.9	18029.4	27648.7	10657.1	10668.8	13638.4	27798.7	12034.4	11224.7	7063.24	17624.4	8526.35	36295.9	13155.5	16995.9	19516.7	9089.17	16617.9	19215	13282
P02787	TF	Serotransferrin	24617728	19622402	20384890	26222264	21612302	31852076	20973736	31593696	27175238	23199884	15022500	9412312	22667218	21402246	24304830	25023492	18905222	21767888	20233270	12427464	34508904	19132632	16439649	19595774	15177156	15256286	15383278	16470952	19704940	14454780	18523536	15309287	23185492	21839750	20686442	12757387	21531578	22484230	21021366	22906716	16320798	23020796	19142152	21012608	22079928	24140064	22585600
P02790	HPX	Hemopexin	15174795	11581761	12368188	14483938	11967787	15815525	15774985	12932078	17676026	17824012	15286162	11233372	16361258	11878811	14165736	16063792	7310482	15256567	11180930	18265104	16174541	12158510	11626781	11639085	13222615	9696455	11909046	9829256	14526273	14479626	8731476	13739067	13645399	12814743	8037161	12656609	9709978	11253256	15216848	12989514	15740945	11737189	12167190	15987536	13116754	12237587	14582257
P03950	ANG	Angiogenin	10922.1	12152	15098.1	18067	11570.4	12629.6	21089.1	18005.2	9554.84	23629	11014.5	12913.9	13978.1	13566.7	14936.5	23116.3	11936.3	6894.84	15066	9215.01	17471.8	13056.3	21170.2	9822.1	21577.3	13255.2	12071.7	12394.1	15020.8	8755.89	13489	10823.5	12875.2	11478.9	16757.3	10551.8	11341.8	9716.89	15403.8	13040.9	12955.2	11524.5	7085.97	13752.4	13204.8	14112.9	13425.3
P03951	F11	Coagulation factor XI	48327.9	41389.3	49440.2	59404.4	58403.7	34168	44216	41805.8	37549.4	52294.2	31720.5	25154.7	43308.2	45271.6	32654.7	44770.6	33863.7	32902.1	30910.5	62144.5	33848	41958.4	31754.8	42618.6	39370.3	32266.2	27216.6	22316.3	43320.2	50214.7	42179.4	45230.4	53948.6	60723.9	45280.9	54174.8	61608.3	49204.7	55034.6	58679	47761.8	46366	70993.9	42203.6	58498.2	31589.5	44834.5
P04003	C4BPA	C4b-binding protein alpha chain	3200477	2.68269e+06	3.61258e+06	2.56495e+06	2857327	2.9194e+06	2459465	2.06954e+06	3877783	4.77886e+06	2.92568e+06	2294440	3657685	2.83366e+06	2.47792e+06	3.18516e+06	2.8296e+06	3.39564e+06	2.12481e+06	4.14781e+06	1.90415e+06	2822363	3.85889e+06	2.96215e+06	3.38601e+06	1.74068e+06	1.64642e+06	2.28013e+06	3234685	2399999	2497322	3.72035e+06	2.79789e+06	2.95862e+06	2.03298e+06	4.08752e+06	2.63361e+06	2.39127e+06	3297703	3176594	3278127	2.76882e+06	2975750	3443370	3.42684e+06	2.73724e+06	2.14368e+06
P04196	HRG	Histidine-rich glycoprotein	2.0372e+06	1.29693e+06	1.63123e+06	1.50434e+06	1.88316e+06	1.40565e+06	1.8764e+06	1.85272e+06	1608653	1.68439e+06	1.39679e+06	814049	1.70992e+06	1.67214e+06	934843	2.03418e+06	1.26533e+06	1.71645e+06	1058722	2.20462e+06	1.84306e+06	1.31613e+06	1.44157e+06	1.33482e+06	876474	1.46872e+06	955851	1.33879e+06	2125922	1.95661e+06	1.2753e+06	1.72793e+06	2.01845e+06	1.78887e+06	1896402	1.49031e+06	1739706	1.88655e+06	2.06822e+06	1.78837e+06	1.83306e+06	2.64347e+06	2.37152e+06	1.15512e+06	2.02045e+06	1.65107e+06	2785709
P04217	A1BG	Alpha-1B-glycoprotein	3.26344e+06	3.91128e+06	4.00015e+06	5.87099e+06	4947639	3.528e+06	3.26875e+06	4.08065e+06	3213784	4.93507e+06	3127846	2.50441e+06	3.02254e+06	3.60545e+06	2142075	2966066	3.0068e+06	5.28856e+06	4566575	6055348	4.55541e+06	3.51954e+06	3971970	3495078	3.37451e+06	2.44543e+06	4304235	4.28636e+06	4628774	6169514	3003601	3.86859e+06	2.40108e+06	3514285	3.72825e+06	3.84377e+06	2.702e+06	3353239	2.67743e+06	4881866	2.98935e+06	2.552e+06	3.99687e+06	3288867	2.90159e+06	4.24563e+06	3.3656e+06
P04259	KRT6B	Keratin, type II cytoskeletal 6B	1.55989e+06	1.507e+06	1.61107e+06	2.36686e+06	2.26213e+06	1.49571e+06	2855.13	13959.5	1.95032e+06	1.7505e+06	1.71203e+06	10309.3	9491.87	1.73699e+06	1.67153e+06	1.50158e+06	4117.39	2.09259e+06	1.83622e+06	2.65812e+06	2.40488e+06	1.83248e+06	1.57409e+06	2.0407e+06	1.7631e+06	1.02487e+06	2.0872e+06	2.17908e+06	1.48815e+06	1.75373e+06	1.61401e+06	893.266	1.92289e+06	1.95178e+06	2532.77	5312.66	1.83942e+06	1.92613e+06	2.05934e+06	2.00381e+06	2.15908e+06	2.21352e+06	15605.6	8092.17	8621.53	2301.81	2.05336e+06
P04275	VWF	von Willebrand factor	38507.9	30105.8	57009.8	64940.1	30589.4	85632.3	54120.7	68842.1	40699.8	36843.4	47588.8	50886.2	47754.3	45580.4	45917.4	101547	254431	33723.1	54552.1	30974.2	52616.1	32164.6	47120.6	37981.6	57630.9	65105	56197.9	76202.2	28156.6	42429.9	50975.7	42580.2	39809.9	30189.1	50433.3	18375.3	27396.3	63124.5	40276.6	9769.85	22412.9	42910.6	39228.6	31024.2	41550.1	36245	43996.4
P04406	GAPDH	Glyceraldehyde-3-phosphate dehydrogenase	5241.07	4649.59	7065.01	9747.84	3993.27	10425.5	5344.43	5641.15	5925.12	680.362	3504.11	4593.93	11785.6	5423.78	4997.76	5442.76	1490.82	2494.86	3547.44	6893.77	5243.61	4945.97	6361.02	2044.49	10198.8	8599.53	1249.13	6443.46	15482	185373	4832.94	5530.96	6287.18	5994.49	7329.42	6919.15	2597.85	2857.65	4447.04	7821.73	4789.22	3359.82	14963.8	5014.39	7715.43	3806.52	2840.47
P04430	IGKV1-16	Immunoglobulin kappa variable 1-16	74494.8	56055.6	69475	107361	73164.8	54099	43570.6	27308.9	65999.6	45232.4	64973.2	84172.2	44829	41578.2	42924.9	36271.4	67958.3	37946.2	62339.5	73272.4	120615	20778.3	55170.3	60198.4	72099.3	82666.3	48058.9	48581.3	46849.1	62667.8	93431.8	41047.3	69424	53316.5	61649.8	62183.4	33202.1	69891.9	35969.7	53000.4	45279.5	107528	61123.9	58927.5	109367	70576.4	43897.2
P04792	HSPB1	Heat shock protein beta-1	1.55989e+06	1.507e+06	1.61107e+06	3496.49	2.26213e+06	7707.21	1.66991e+06	1.74413e+06	1.95032e+06	1.7505e+06	1.71203e+06	1.49184e+06	1.74334e+06	1.73699e+06	1.67153e+06	1.50158e+06	1.67803e+06	2.09259e+06	1.83622e+06	2898.57	2.40488e+06	1.83248e+06	1.57409e+06	2.0407e+06	1.7631e+06	1.02487e+06	2.0872e+06	2.17908e+06	1.48815e+06	1.75373e+06	1.61401e+06	1.54188e+06	1.92289e+06	1.95178e+06	5178.15	1.81231e+06	5176.46	1.92613e+06	2.05934e+06	1137.64	2.15908e+06	2.21352e+06	2.45467e+06	1.58141e+06	18677.4	1.7556e+06	2.05336e+06
P05089	ARG1	Arginase-1	1605.11	1775.04	891.238	2308.05	3124.43	15381.9	5314.22	5570.46	13212.2	507.739	3125.23	5223.77	2408.58	5224.89	10357.6	13552.4	3387.06	3883.46	2630.51	8344.78	2959.77	4830.37	8367.89	5717.07	4292.68	3911.83	4137.78	2806.91	5752.49	4809.64	1958.99	1201.99	3782.13	868.447	1361.05	2309.19	5017.14	3513.96	14592.8	2118.54	3506.94	2817.82	6947.89	1309.87	7161.84	4245.65	6070.23
P05109	S100A8	Protein S100-A8	8420.48	6132.99	8433.55	1807.71	9040.41	9768.62	27538.4	6341.89	7957.42	5931.48	3744.53	8138.13	17479.4	6931.7	10594.3	3737.69	9547.93	58548	4277.58	4492.37	7345.96	5731.09	9465.65	8466.14	3576.4	4144.83	11487	6944.92	5807.3	7532.62	4102.59	5698.37	3874.99	4939.77	10119.5	14887.4	9830.83	3490.6	8311.43	6440.67	9641.04	382.723	10094.7	8556.04	49475.6	6725.02	12817
P05160	F13B	Coagulation factor XIII B chain	90302.8	74867.9	60711.3	62086	71159.9	38534.3	55115.9	73490.8	73602.5	93406	58912.6	51842.5	74176.9	84058.3	57125.1	60106.9	60921.6	58213.5	47911.8	79483	82277	63147.3	79515	55321.1	63491	62407.9	43763	70216.3	81096.8	67957.8	66757.2	91358.6	64783.5	73102.3	73426	67235.6	64429.7	52655.8	89419.9	61534.2	58267.9	91291.5	90332.2	71443.2	59412.4	68071.1	49672.7
P05543	SERPINA7	Thyroxine-binding globulin	123609	122636	120276	113664	121177	90318.1	80498	75792.3	90160.7	113950	111158	79347.7	84667.9	67114.8	75134.4	70919.6	40226.8	91136.1	142368	110594	102306	116457	109140	110435	95916.1	77405.7	98019.3	98870	84836.5	114966	74035.8	104124	119559	115076	102342	109495	152958	115526	86890.3	81389.3	103801	115218	81483.4	93733.2	103121	95635.3	97689.1
P05546	SERPIND1	Heparin cofactor 2	732834	829836	746080	865897	1.00325e+06	543241	554855	779509	763101	1.06605e+06	462545	478295	645486	819977	558699	779665	538847	543792	834187	980894	966200	779811	873918	821991	579430	639206	533473	617296	774548	930608	766395	1.00637e+06	1448747	736339	569176	824050	1.05458e+06	928321	922957	705899	763540	1.01985e+06	926166	907379	783924	841370	639250
P05787	KRT8	Keratin, type II cytoskeletal 8	87272.3	286707	102925	24864.8	26774.5	42347.6	261340	93326.2	1.52287e+06	67222.8	76418.5	60937.5	158236	129722	133334	87897.8	253444	156800	114450	91858.7	119037	181169	87530	78997.5	27027.1	77835.9	14571.9	38053.5	59158.7	51686.7	84035.8	37195.1	76625.9	24871.6	36784	218854	75761.4	48902.3	129564	65810.5	129248	116386	90626.2	253751	591840	221724	172581
P06312	IGKV4-1	Immunoglobulin kappa variable 4-1	407159	362492	356514	523609	283366	486233	611555	240820	861409	513988	405375	1.50756e+06	217820	478943	727776	470379	545900	592629	505704	328479	439000	379849	427393	1.25994e+06	687304	355288	434354	370268	255738	248975	812720	477681	232889	153969	273078	511184	374089	483015	203843	443496	453631	500652	706358	568370	496810	691602	329797
P06703	S100A6	Protein S100-A6	2590.96	2201.16	2268.66	3038.25	10410.5	6650.89	5205.24	5085.38	8827.57	4651.15	4287.66	1985.81	3083.65	7161.05	2447.61	74398.3	3009.58	3881.41	4711.95	8017.79	4566.87	7719.14	4748.87	845.157	877.103	3971.98	2868.72	10119.2	6603.79	66533.8	2322.48	2163.41	2491.87	3102.02	2806.41	4589.97	8237.53	2551.74	7967.88	2665.97	2938.08	6024.79	3892.58	3125.41	4638.27	4109.19	3731.11
P06727	APOA4	Apolipoprotein A-IV	6517257	6076851	4669576	7484353	9619040	927653	9827361	8648752	4581037	4803489	4490947	3.40867e+06	4379008	12626852	5306515	5200049	6.55989e+06	5026429	1305211	2.04542e+06	10270545	10781726	5.84872e+06	4451218	5384128	4524874	3.46399e+06	6.36927e+06	9930787	4.59874e+06	4.71595e+06	6261024	4.61695e+06	6.88318e+06	8.0676e+06	3688837	6152647	5610111	12561482	6711884	8596327	9870355	6749580	9391203	5025504	7.2984e+06	5701755
P07195	LDHB	L-lactate dehydrogenase B chain	36902.8	87806.2	47365	15728.1	36339.6	108686	23352.4	45108.8	55153.8	36292.4	24403.5	46756.7	76046.1	7473.97	18137	57255.6	86387.4	74263.9	392410	261152	411919	85935.8	100740	27062.3	19900.2	4451.02	80935.2	54580.5	111042	48483.8	94090	53081.6	54533.8	48994.6	8826.93	26119.2	63968.2	179524	222677	64128.7	212119	43028.9	33454.7	89312.4	27417.3	115866	90803.7
P07357	C8A	Complement component C8 alpha chain	158507	223814	188818	228940	167897	163265	171414	148170	191196	185247	154757	134830	175418	167863	165037	133526	133696	106181	179028	241089	171179	131263	196228	185155	206787	116817	133348	128178	167058	122363	192214	210985	178759	214128	164435	232560	137296	223921	175147	245548	215074	175366	219485	217675	216642	167782	163784
P07360	C8G	Complement component C8 gamma chain	121428	154473	129783	154338	127033	137921	134564	135979	139975	165505	102323	124730	167781	170372	153603	108610	139421	122596	165262	195692	149937	120446	168657	156422	194234	117708	129378	135057	151809	85245.9	130498	123451	140193	150682	120595	128401	110167	142179	145669	184309	196383	134739	184688	129518	137845	161086	138705
P07737	PFN1	Profilin-1	41131.6	4341.75	2301.4	3873.18	9186.3	11445.1	4133.51	3769.43	4547.24	2812.78	4619.08	1893.8	4523.03	5555.76	2458.81	5270.87	2803	8550.85	5950.1	12113.2	2568.59	3902.51	6461.82	3652.88	332452	4708.6	5023.44	3275.52	7562.77	4083.59	3889.82	2524.37	1705.98	1716.58	8078.18	7021.47	2729.09	1557.14	3720	3068.25	4117.58	3397.83	2625.4	5371.92	2931.05	5472.89	4992.07
P07996	THBS1	Thrombospondin-1	6704.27	10211.6	8447.56	3905.17	17552.9	2724.68	4315.33	7894.02	3771.34	4640.49	2883.09	2668.02	1732.93	6931.41	9135.88	2995.44	11225.2	5920	2168.39	8721.43	5887.31	19883.7	3953.23	5402.52	2313.25	3.74849e+06	10724.4	5920.54	9694.6	28705.2	8676.69	10029.4	12742.7	20426.3	6314.49	2555.05	3315.41	8066.54	4227.87	19673	6237.74	5196.06	4681.07	4904.1	5346.15	10385.2	1533.18
P07998	RNASE1	Ribonuclease pancreatic	17234.1	19208.5	14656	17059.9	2201.83	18666.2	40846.9	45884.2	29994.2	28644.5	37806.6	24544.4	17061.5	17145.2	30553.7	40064.2	17350	34433.1	42456	20933.2	21486.4	22968.7	35030.4	21361.8	19123.1	13808.8	30240.1	24729.2	15915.1	12404.4	11331.4	10500.6	15671.2	9580.83	14570.4	13598	13100.4	10648.1	14232.2	8068.06	18783.2	13194.9	16300.4	26682.9	17409.1	23869.7	24876.1
P08519	LPA	Apolipoprotein(a)	1.05903e+06	603838	63157.3	445368	564593	362606	2.45985e+06	280984	410049	1.8138e+06	110337	432767	404320	427604	667195	1.98194e+06	254991	414087	385754	2.04266e+06	364645	942302	822237	329281	295590	327699	367846	319682	1.1146e+06	828466	361948	251662	595035	420100	1.01434e+06	348443	1658115	497534	404895	442494	235012	255789	946669	326655	335574	278698	1.56477e+06
P08603	CFH	Complement factor H	1.58249e+06	2.17366e+06	2.1254e+06	2.16139e+06	1.8235e+06	1769225	2.06369e+06	1701417	1.96766e+06	2204717	2.11864e+06	1.73828e+06	2646778	2.02255e+06	1.91242e+06	1.72578e+06	1.60219e+06	1.7523e+06	1.60999e+06	2.46173e+06	1.7782e+06	1.47222e+06	3.12408e+06	2379982	2.41397e+06	1.61021e+06	1.38187e+06	1.41915e+06	1.45905e+06	1.74357e+06	2026327	1.94567e+06	2433233	2.01597e+06	2.11221e+06	2.23726e+06	2.18506e+06	2.11207e+06	2.05572e+06	2.72767e+06	2.18044e+06	2.34833e+06	2.00826e+06	2.38915e+06	2.18171e+06	2.08373e+06	1849417
P08697	SERPINF2	Alpha-2-antiplasmin	785054	487424	543513	647800	839550	262060	398853	565353	483477	587255	579140	515585	526190	547591	689313	754905	437297	514641	870525	766981	555545	1.00875e+06	823567	707165	861276	629847	974080	587456	736162	855002	586075	594571	543482	622500	792675	573389	1.02353e+06	608541	606697	111868	630945	840315	916417	94588	602470	556387	475318
P08779	KRT16	Keratin, type I cytoskeletal 16	246144	433069	191114	185962	146884	191308	508918	102680	2516042	135744	136925	105317	397728	218391	274981	180940	467297	601983	283032	220668	219718	273898	178124	369564	63423.6	186014	120149	136631	142912	137946	215979	75057.1	132957	54426.4	123915	394044	414193	106505	252379	217842	430635	336820	285185	357466	1.1965e+06	399915	295336
P09172	DBH	Dopamine beta-hydroxylase	10174.8	9236.98	11483.2	5831.86	29126.7	11251.6	11396.3	15113	11175.1	34397.3	19425.2	8737.31	9388.6	19321.9	4172.2	7732.84	3554.06	3343.19	12696.3	16046.1	52232.5	27158.7	16493.3	15146.4	19580.6	9618.74	9163.91	15233.4	24562.3	15664.3	8384.28	7958.73	2265.87	4711.89	18806.8	18959.3	7900.56	4028.26	9233.9	15661.6	16273.7	21062.9	24510.9	9411.96	23290.9	16799.2	11116.2
P09871	C1S	Complement C1s subcomponent	731769	869478	1.04361e+06	779035	658295	1.10613e+06	753626	543723	857160	681114	811174	756164	1144263	852461	685465	748836	516989	750040	621286	1.05709e+06	710148	643534	808246	675659	643390	451175	400342	422985	447030	419753	757496	907075	830676	761343	898361	841380	674742	872733	703187	747109	648554	610035	572833	953476	859790	691524	737663
P0C0L4	C4A	Complement C4-A	807796	589584	705094	441129	765557	567677	529066	147350	544601	926643	677409	887605	706128	698141	577627	626089	414820	596764	1.02291e+06	709708	343373	486602	349322	466576	314636	476733	209819	361276	278194	351545	452496	599929	1.12721e+06	558048	496524	729053	574398	586658	876259	354661	482974	688858	625035	788008	1.02548e+06	277699	839105
P0C0L5	C4B	Complement C4-B	4.67241e+06	2.80364e+06	4.53478e+06	2.03175e+06	4.89399e+06	4.42555e+06	3083736	1.0997e+06	3.60921e+06	5539026	4.57248e+06	3.75716e+06	5272165	4.73949e+06	4187247	3.15969e+06	2888670	5.5131e+06	5.25703e+06	5.14327e+06	2086943	3.80079e+06	3.37398e+06	4814983	2.97718e+06	3.54051e+06	2253098	4545318	4622165	3.17043e+06	3.17337e+06	3.02075e+06	6355472	4.08813e+06	3266933	4713301	5.53665e+06	4332917	5.12586e+06	3.42124e+06	2.17511e+06	5117587	5.42518e+06	5.36014e+06	5526616	2.74376e+06	5.07248e+06
P0DJI8	SAA1	Serum amyloid A-1 protein	37865.3	28323.8	8625.04	34030.9	32116	249397	2568262	130708	268864	111517	38573.8	577989	101917	5777.22	102160	26776	48302.8	45268.3	67236.5	12450.8	12036.7	46979.8	467965	22831.1	414288	47926.1	41194.2	174293	49490.1	38174.1	104748	19218.2	20350.2	77498.9	20163	5040702	132293	57551.7	21011.6	25505.3	45987.8	20559.2	16557	14807.1	22353.2	144860	36920.7
P0DJI9	SAA2	Serum amyloid A-2 protein	1.55989e+06	321.981	1.61107e+06	2.36686e+06	2.26213e+06	35353.9	150779	1.74413e+06	27082.4	84936.9	1.71203e+06	71508.2	1.74334e+06	1.73699e+06	12753.4	1.50158e+06	1.67803e+06	2.09259e+06	1.83622e+06	2.65812e+06	2.40488e+06	20940	26182	1863.52	40166	1.02487e+06	2.0872e+06	2.17908e+06	1.48815e+06	1.75373e+06	1.61401e+06	1.54188e+06	1.92289e+06	71291.7	1.76045e+06	111239	1.83942e+06	1.92613e+06	2.05934e+06	2.00381e+06	2.15908e+06	2.21352e+06	2.45467e+06	1.58141e+06	1.86261e+06	1.7556e+06	2.05336e+06
P0DOX2		Immunoglobulin alpha-2 heavy chain	148201	68785.5	109556	180084	837231	193311	83599.2	101457	495498	371892	268109	1.45427e+06	275928	379084	383617	162341	190480	318282	1.13933e+06	283561	56096.1	151458	91603	338968	3.0616e+06	500524	8061256	12015732	117460	5637388	9589377	37076.6	105144	240328	164269	8827323	69227.9	150985	531446	51655	15878653	708257	727785	70314.5	116618	7.60728e+06	110502
P0DOX3		Immunoglobulin delta heavy chain	117748	207084	222963	678472	262528	155549	174287	81825.5	304170	175379	321800	817036	646624	195322	438252	166104	1.16912e+06	248167	333585	435495	447538	183019	177248	312126	324686	245079	268593	240772	231924	126758	290741	172873	269040	299670	366449	230859	117084	307771	218956	210860	871336	178425	202201	583951	168794	345531	1.40651e+06
P0DOX4		Immunoglobulin epsilon heavy chain	71480.5	65046.2	77277.6	62258.2	132178	76770.6	11569	85162.4	74410	170796	172093	122891	89173.6	49803.1	149626	101301	90143.6	118566	188155	126047	113527	112507	309980	165716	141076	116359	74301.5	45047.3	88695.8	133054	76404.7	70289.2	14338.1	112079	133415	108322	78505.7	43562.1	114248	37010	98742.2	35084.4	81333.6	63602.6	94284	93769.9	101575
P0DOX5		Immunoglobulin gamma-1 heavy chain	14845.9	11674	18765.4	16526.7	9588.52	13826.5	8843.68	19271.1	14350.9	13782.1	8273.59	65501.3	15617.8	13925.8	22268	25468.5	13816.1	10618.5	15118	21385.1	35377.4	10114.9	230546	20074.9	25490.4	21966.1	44980.4	16309.9	34840.9	13124.1	20537.7	20869.3	28687.6	38725.6	12312	72147.3	23325	35783.8	15450.5	17539.2	14076.2	29448.7	16691.1	28875.6	17648.2	20675	35805.3
P0DOX6		Immunoglobulin mu heavy chain	4992781	11549772	5206769	17455448	4.96679e+06	8683669	5790037	147836544	9895232	4358815	5318906	9408472	1.31642e+06	2342876	3.5906e+06	10799540	16823686	5.56444e+06	8864579	4.45688e+06	16933996	10007693	1.80407e+06	16003068	5722358	4549174	6541471	5567889	6.05785e+06	8.28819e+06	15600416	10478221	11055267	2544246	3.18422e+06	9471540	1.70921e+06	7.48023e+06	2335897	19624044	3.01134e+06	16176369	10913712	3.81996e+06	10003461	6.95308e+06	3.85116e+06
P0DOX7		Immunoglobulin kappa light chain	10006178	9987654	13526082	23639234	15027976	9374306	9027289	15266292	17836172	8410547	10273035	8764695	5.45606e+06	9023016	8398797	4203296	12563106	9380024	11246399	15064627	14078187	11783340	10234101	15798537	15706409	1008663	13139559	17991202	14855188	814231	13167306	9659041	13602636	16636665	13720702	16043131	8894371	10645232	12586834	18825414	19872690	18455806	13768604	7402619	8201471	11171989	7.79192e+06
P0DOX8		Immunoglobulin lambda-1 light chain	3043434	2.68227e+06	1.65908e+06	1.88981e+06	1.37912e+06	1099504	2.37136e+06	1.01645e+06	2.66048e+06	896230	1976126	1.77304e+06	1.81569e+06	1.86882e+06	3.45125e+06	1.87263e+06	2.39714e+06	3.16124e+06	3.7603e+06	3.03272e+06	2.23759e+06	1.56641e+06	2126561	2.24261e+06	1.84724e+06	1.72885e+06	2.30505e+06	1.87331e+06	1.47982e+06	1.42023e+06	1.72797e+06	1.33484e+06	1.85836e+06	2.96949e+06	3.30811e+06	1.44311e+06	5584302	1.33284e+06	2.65261e+06	2213245	1766762	1.68182e+06	1.56567e+06	1.45581e+06	3.75914e+06	2.0852e+06	2.80888e+06
P0DP01	IGHV1-8	Immunoglobulin heavy variable 1-8	23884.2	12604.6	21900.2	21625.7	23871.8	21665	13614.8	40392.3	42359.4	33446.5	25607.7	32735.9	28719.7	25764.5	22658.4	26537.9	11244.3	11913.6	40810.8	5166.92	6701.71	18865.2	24558.3	10472.2	19630.9	16543	34476.8	29936.6	25878.7	11748.9	27286.1	19724.3	16044.7	14091.2	25117.3	11703.5	7547.16	23086.6	34249.9	16737.7	18608.1	30665.4	12701.4	17828.1	33601.4	25844.7	22994.9
P0DP04	IGHV3-43D	Immunoglobulin heavy variable 3-43D	44194.2	7614.94	30416.3	12544	7924.98	29161.8	10778.7	6240.02	17914.6	11990.3	6116.91	12279.6	3010.5	20537	42899.6	24790.3	19275.6	15787.4	21538.2	4489	13174.4	20042.9	20413	21510.9	18275	30580.3	12671.4	20512.5	14122.3	10022.9	13519.9	44461.8	23827.7	22663	14868	22095.9	27768.9	17927.9	14908.1	33108.5	14731	7508.98	30068.7	17468.1	15078.4	8789.45	22814.6
P10645	CHGA	Chromogranin-A	1579.51	1.507e+06	1402.18	4739.58	13317	1.49571e+06	2236.21	1.74413e+06	1.95032e+06	32071.8	1.71203e+06	1.49184e+06	1.74334e+06	3165.15	1930.07	2005.86	1.67803e+06	2.09259e+06	16457.4	2.65812e+06	2.40488e+06	1.83248e+06	948.817	2.0407e+06	1.7631e+06	1.02487e+06	2.0872e+06	2.17908e+06	2926.73	1.75373e+06	1.61401e+06	1.54188e+06	1.92289e+06	1.95178e+06	2903.59	1.81231e+06	1.83942e+06	1.92613e+06	2.05934e+06	2.00381e+06	2.15908e+06	2.21352e+06	2.45467e+06	1.58141e+06	436.541	1.7556e+06	3495.92
P10720	PF4V1	Platelet factor 4 variant	23162.5	33899.9	29745.8	25867.6	76861.9	5919.12	11797.2	34113.1	14618.2	23025.3	9541.51	5068.55	5198.16	20999.4	38938.7	12008	6413.45	18801.2	8833.29	14645.3	23509.2	89634.6	25223.4	21598.8	3544.51	11018.5	4756.3	21587.6	29900	77575.8	30539	31451.9	43038.3	72474.3	18308	8335.67	13171	26557.8	16491.8	60079.5	19090.4	19418	31153	13290.3	19719.4	37367.3	5562.06
P11021	HSPA5	Endoplasmic reticulum chaperone BiP	39193.5	21452.1	52858.2	37066	47568.7	59817.4	38792.8	47162.3	46095.5	57996.8	35588	23579.3	8351.96	30165.3	38388.9	6854.24	30395.6	74040.7	41558	41302.1	43671.4	31955.2	10349.3	35368	52505	42927.1	29341.8	34071.5	12604.2	65107.1	32692.5	18349.5	49383.9	22048.8	46755.1	25734.3	49385.6	7448.86	71568.5	5616.65	45230.3	38889.7	87539.8	56004.3	41912.2	39842.1	19520.3
P11142	HSPA8	Heat shock cognate 71 kDa protein	4527.66	3388.63	6653.38	2599.9	4593.01	9103.87	2337.45	3790	11184	2334.69	1573.73	1948.73	1470.01	4018.69	1704.67	2372.79	3613.65	3863.65	11525.1	1613.58	3336.34	1904.01	4171.66	15343.6	2.29862e+06	2581.4	2956.14	1652.02	7032.45	5936.95	2580.93	2304.95	2013.18	1670.11	3068.67	2199.5	3285.44	1219.07	2878.99	2929.04	2371.14	4652.12	1776.62	1786.17	4567.13	1807.49	5527.23
P11216	PYGB	Glycogen phosphorylase, brain form	29700.7	17055.5	4507.13	25070.1	312363	3.33334e+06	3.10846e+06	23247.8	546375	2003.03	24859.7	49222.6	23659	237880	149752	6839.2	3860.73	34572.1	4474.49	40117.3	10692.6	14077.4	5.90382e+06	11203.5	2066.22	13392.1	33976	12285.6	758.714	26048	365569	3.88997e+06	14415.7	2561.01	6552.85	11561.8	118371	15645.7	12697850	18128880	18253	10664.3	14430.4	5521966	10513764	8.37393e+06	2.03586e+06
P11226	MBL2	Mannose-binding protein C	22638.7	38789.3	16281.4	25687.1	17777.4	6211.81	21061.2	16955.2	25508.4	42510.1	12302.8	20946.5	34716.4	37121.5	9981.02	58025.9	29662.7	16776.9	21996.6	10169	37861.1	11141.2	20744.2	12161.3	28765.4	12397.2	26141.5	19623.3	15830	26670.1	38117.8	23936.4	32622.8	28540.4	20773.6	32629.2	39120.7	18064.6	27900.9	13064.5	15710	19456.2	7540.2	17047	15251.4	15264.1	5082.32
P13645	KRT10	Keratin, type I cytoskeletal 10	105652	145317	79266.1	74754.4	105822	82688.4	200854	38933.4	812323	69414.8	65863.7	48568.9	194438	90641.1	154889	88026	212646	300848	128828	87377.9	110912	148701	86825.4	196605	30958.9	104745	75445.5	108089	89974.4	83635	96671.4	31883.2	60194.4	23890.7	61411.3	124557	193259	39938.2	115268	111196	238776	219747	162001	125195	398866	176146	112925
P13647	KRT5	Keratin, type II cytoskeletal 5	12428	35131.8	13484.3	20802	18379.9	23278.7	64536.2	14597.9	317475	21725.2	15638.2	14055.1	38627.1	23474.7	24815.4	19326.6	52289.8	63416	18440	31859.7	20432.3	26817.5	19756.1	31160.1	17108.1	21452.6	23299.7	31328	21230.8	78256.8	16690.5	7603.37	13395.4	4384.33	13026.2	42547.5	32454.6	10015.7	26911.8	28671.3	23209.4	33395.2	43866.2	42473.1	114261	52633.9	26619.6
P13671	C6	Complement component C6	293693	233603	253090	295047	263897	217078	266339	213339	262553	314800	237629	197426	248807	245560	208360	179487	176556	213723	247743	344399	229088	271864	248143	280064	275131	148715	116332	197722	279448	302596	207181	260230	271409	284403	193406	306044	229208	242748	286961	275239	265427	310846	377947	286225	271638	226761	217980
P13727	PRG2	Bone marrow proteoglycan	4372.81	24640.4	3173.26	3325.92	2511.45	9468.19	5452.87	3169.22	1052	3203.64	4222.31	3062.32	4862.87	5607.3	3997.19	8104.48	3391.32	5617.29	2983.62	4930.33	4896.67	3984.83	2813.03	1008.43	3047.94	3155.18	3304.1	8231.27	7460.84	10408.5	1454.46	1348.74	3040.24	2448.69	4149.89	1793.32	2840.5	3928.52	3989.06	4118.41	3198.22	2561.77	6249.21	1776.49	3161.73	8181.9	4935.65
P14618	PKM	Pyruvate kinase PKM	4797.73	6312.92	16822.6	12345.8	3924.67	13744.8	11458.7	5586.28	5116.15	2498.39	6778.12	13158.1	9803.85	9353.28	19966.4	9212.65	10015.2	12385	6875.1	3834.29	8378.94	8551.61	9108.94	11766.7	5441.44	7512.58	6198.37	6447.77	5241.14	6280.86	10185.2	6119.11	10299.2	7078.87	7968.86	8027.81	12077.1	6990.84	5574.53	6927.91	8035.7	4641.2	3321.75	7182.46	12554.7	9434.43	7488.39
P14625	HSP90B1	Endoplasmin	3689.33	6199.66	7410.23	9782.41	19437.4	13584.7	7947.86	9349.44	7349.26	7251.9	10353.7	4837.04	5364.38	4578.79	5919.26	4838.94	24599.9	7068.97	13270.8	999494	4531.36	5993.07	6625.25	5862.84	6527.9	6775.18	8493.73	11478.1	3641.8	4804.99	4159.21	6077.94	6031.43	10265.6	5943.92	4489.25	4996.42	4787.98	4342.45	5950.25	5566.79	5163.17	7686.59	6153.29	5067.9	4592.6	7807.06
P15169	CPN1	Carboxypeptidase N catalytic chain	232830	246806	194587	224098	274289	203465	169525	213269	194355	235627	215666	98627.1	184104	174167	176275	137434	115923	223922	261089	288080	227918	220773	257881	237699	237906	112184	209366	237852	172732	297529	199110	252307	257042	220597	178456	259578	203029	249396	227667	282787	166595	242944	350419	179947	189186	205115	174930
P15291	B4GALT1	Beta-1,4-galactosyltransferase 1	7787.36	2416.26	6450.41	5029.94	4059.57	5156.17	6379.97	5438.8	4777.21	3532.97	5774.86	7170.24	4447.73	5909.9	4742.74	4546.47	3467.37	4638.86	2757.3	3328.24	5370.26	6101.84	3831.79	2110.44	3666.71	1667.87	3698.05	2958.83	1956.07	4951.16	4473.94	5592.59	4428.33	5640.97	5280.63	4555.38	12857.4	4482.41	6790.4	3098.78	2879.2	3445.71	2491.44	5275.21	3825.88	5458.82	5403.07
P15924	DSP	Desmoplakin	21264.3	12371.7	10517.6	19050.9	10836	5088.6	12954	728.377	26679.9	1084.16	7317.25	16202.3	11802.6	6681.78	21591.5	14567.8	7048.37	8297.5	22413.1	14966.3	26684.1	14361.2	22514.9	1815.68	24699.1	4014.94	1820.11	3549.22	2870.35	15960.6	3750.16	105705	3623.6	10795.1	23327.7	5272.05	7875.75	24367.6	17554.4	26808.3	37686.1	5349.39	3679.61	8098.89	19821.3	13473.1	5503.79
P17301	ITGA2	Integrin alpha-2	1217.02	516.716	30869.7	469.898	2.26213e+06	1.49571e+06	1.66991e+06	1.74413e+06	1.95032e+06	9156.46	8097.27	1.49184e+06	1.74334e+06	1.73699e+06	13048.2	1.50158e+06	13398.7	2.09259e+06	8942.3	2.65812e+06	2.40488e+06	1.83248e+06	1.57409e+06	2.0407e+06	1.7631e+06	1.02487e+06	2.0872e+06	2.17908e+06	1.48815e+06	1.75373e+06	1013.75	917.508	1.92289e+06	1.95178e+06	1.76045e+06	1.81231e+06	1.83942e+06	1.92613e+06	856.51	2.00381e+06	25871.6	2.21352e+06	2.45467e+06	665.36	1.86261e+06	1371.99	2.05336e+06
P18065	IGFBP2	Insulin-like growth factor-binding protein 2	40394	12625.6	13641.9	26571.8	19469.6	13397.7	48655.4	26687.8	11479.5	47109.4	32733.8	23842.2	15515.7	51757.3	13012.5	42565.2	20072.2	20229.9	20290.2	30409.4	28090.4	15941.6	57062.6	8360.67	18304.6	14836.1	42986.9	16201	32059.8	18005.8	6107.66	4890.51	9477.39	8202.1	10999	17748.3	7718.61	6612.37	22640	5628.96	11626.5	11293.8	16303.9	13274	7276.25	9084.14	29290
P18428	LBP	Lipopolysaccharide-binding protein	76175.8	51511.5	69082.6	111287	93258.3	147209	101822	154491	97021.2	84782.4	100124	175447	71515.8	57753.3	91033.3	74862.4	65463.9	90316.7	77259.1	132791	110113	85803.7	137991	71308	149397	65093	84181.5	81846.5	65416.6	55607.9	80946.4	68878.7	91673.9	67203	73441.9	155506	122337	76528.5	86219.1	79489.2	118982	108947	62258.9	80528.1	60651.1	86543.2	69904.3
P19320	VCAM1	Vascular cell adhesion protein 1	10327.3	9579.74	9742.13	14379.4	10179.2	13984.4	17743.7	23033.1	8263.7	18497.4	28275.2	11845.7	17647.5	10094.2	7701.45	18609.4	9351.52	11699.4	19899.9	5371.74	18884.3	5039.86	8800.34	2228.57	5766.95	9845.38	13283	12761.4	9308.82	12643	6938.7	5970.46	7986.86	9319.88	5519.4	6961.93	5935.38	7684.99	8023.18	8764.89	5838.99	8735.51	6763.43	8072.1	7061.78	7197.92	7624.25
P19652	ORM2	Alpha-1-acid glycoprotein 2	1.79912e+06	2.05895e+06	2.34049e+06	802061	2.02271e+06	1.85852e+06	2.52716e+06	1.6615e+06	2008222	2.29682e+06	2.22143e+06	1.54895e+06	2862230	1.15022e+06	2.08362e+06	1.33311e+06	1.09916e+06	1.37741e+06	1.21529e+06	1.67438e+06	2.13543e+06	1166555	2.037e+06	1.17303e+06	1.39547e+06	1.27196e+06	1.30455e+06	1211619	1.57141e+06	1.15049e+06	1797588	2.48755e+06	1.31305e+06	2.02609e+06	1.61326e+06	3.07849e+06	1.43789e+06	1.64157e+06	1.51262e+06	2.35144e+06	2.11529e+06	1.71641e+06	1.83373e+06	2.88396e+06	1.70204e+06	2.23808e+06	1.21482e+06
P19827	ITIH1	Inter-alpha-trypsin inhibitor heavy chain H1	1.34019e+06	1.80283e+06	1.54881e+06	1.92073e+06	2.08146e+06	1.40707e+06	643352	1.53841e+06	1.25161e+06	2409552	1.61665e+06	1.20872e+06	1.41699e+06	1.70759e+06	1377250	1.38171e+06	1.45761e+06	1.53604e+06	2.12201e+06	2905175	1.58746e+06	1.63627e+06	1396690	1.87528e+06	1259906	1.40705e+06	1.30012e+06	1.71065e+06	2.33707e+06	2397859	1.13632e+06	1.61701e+06	1.75773e+06	1562167	1.27378e+06	1.1683e+06	1.64394e+06	1.76248e+06	1.9051e+06	2120554	1.87388e+06	2.48355e+06	2.33779e+06	1745559	1.80153e+06	1.50729e+06	1.39234e+06
P20851	C4BPB	C4b-binding protein beta chain	169454	173445	182609	178534	214852	126548	142578	137348	207460	252669	193729	146668	193270	157789	162821	161830	166972	170866	162929	206536	148370	198741	239807	183384	190678	156512	167935	205878	221813	190667	126170	213619	169721	174186	124622	227757	181267	151310	203607	215676	216822	261043	266497	167907	164807	139624	119113
P21333	FLNA	Filamin-A	15105.2	1432.78	10628.7	3570.03	2548.93	5463.37	18869.8	69680.5	12135.9	6203.27	3601.47	13166.5	2624.54	2149.51	8755.29	4560.23	4053.41	40578.7	131585	10174.1	30459.5	3022.67	7516	135762	19523.1	66810.3	48112.3	163802	66156.4	20321.4	14207.7	17605.3	208401	12819.2	6414.48	3683.55	7510.68	6943.18	6585.95	9718.05	167791	16814.4	13272.3	2231.38	92643.1	38228.8	6892.11
P22792	CPN2	Carboxypeptidase N subunit 2	296030	292506	236623	237363	288931	242085	222153	267682	226524	287602	256854	121431	252348	204391	200435	183468	191996	259186	379180	324862	309181	219177	266052	288432	305181	162825	203327	157698	199130	320211	252236	280781	283259	265754	211173	285519	242731	257723	238121	316504	201137	224999	324826	225368	236359	294083	188928
P23142	FBLN1	Fibulin-1	60587.5	40893.4	58529.5	84958.4	80642.5	83058.5	78670.2	43357.8	66958.5	66033.7	49916	43443.5	60045.7	57145.9	37128.6	45893.2	74766.9	80095.8	70078.6	41597	66746.1	47595.4	43936.9	34474.1	31414.2	42180	58495.9	57602.4	34582	44366.9	48256.5	40217.1	51147.1	61817.1	59860.9	61265.7	42585.7	51317.7	70310.6	48617.4	47763.2	48124.9	59529.4	43899.1	44361	44732.7	61776.6
P23470	PTPRG	Receptor-type tyrosine-protein phosphatase gamma	5231.38	3398.28	2958.58	1496.37	3839.46	1684.9	3886.01	2237.66	2651.32	1619.84	3074.5	3162.92	1802.79	2447.37	2156.05	3506.33	2040.12	2497.24	2465.71	2856.07	1916.72	3320.12	2817.47	1417.44	2864.59	3036.03	4121.77	5715.32	3170.35	2416.32	2225.68	2507.92	2050.47	3511.54	2685.78	1582.12	2495.35	2014.12	2084.28	1146.03	1673.33	2457.89	2485.63	2945.91	2540.2	2037.26	3246.79
P23528	CFL1	Cofilin-1	3792.95	152517	350967	11989.5	132397	9714.42	12784.7	26444.7	9566.4	18122.9	442873	17506.6	270601	28729.5	21355.3	3323.11	8630.45	11362.6	9599.36	835039	357334	15300	5946.9	36930.8	4388.22	2.9837e+06	5589.32	5549.48	19567.3	2.30731e+06	4438.84	5811.85	6350.79	5299.45	11655.3	7385.73	10289.6	5222.22	15053.1	17464.2	5145.87	6342.06	4483.76	12722.5	17841.6	6771.43	565657
P26038	MSN	Moesin	3698.87	211856	3995.68	4598.47	7201.42	6330.13	4814.59	8518.82	3103.63	32748.2	24052.2	3501.85	216621	96027.8	8773.45	2363.12	2825.93	4971.07	522351	5373.43	43223.4	14755.9	124694	209068	12866.8	2435.44	2.0872e+06	14010.7	4131.06	1857.5	5135.73	4351.42	3580.08	304665	181332	5478.17	12290.6	155574	5349.25	25298	11057.7	249996	4554.73	5881.31	4724.41	7622.14	2182.29
P27169	PON1	Serum paraoxonase/arylesterase 1	1.0525e+06	1.55087e+06	1.12815e+06	457298	721614	977983	898420	1.0355e+06	1.22737e+06	742934	916795	518713	734424	1.16693e+06	727618	966918	723546	1.09779e+06	909023	1.30912e+06	974377	807184	1.14996e+06	879008	712251	1.16646e+06	862495	577055	842837	1.34582e+06	1.19625e+06	2.05405e+06	1.39385e+06	1.04791e+06	1.27548e+06	961456	1.25297e+06	1.07183e+06	1.28377e+06	1.58465e+06	1.08447e+06	1.0998e+06	1.35875e+06	1.25781e+06	1.40729e+06	1.25742e+06	1129037
P27487	DPP4	Dipeptidyl peptidase 4	4065.05	3316.19	3644.25	3075.7	1756.32	3426.35	3521.86	2875.38	1698.08	1675.44	4194.3	1295.15	13969.1	3623.71	1	2165.49	2155.97	3033.64	715.525	4115.19	2021.45	1889.94	2055.34	1520.33	2851.4	1563.33	4245.41	15746.6	1910.48	1115.21	4912.69	3652.88	3476.23	6134.72	3017.01	2314.64	2012.56	3710.45	2814.41	3522.91	1748.49	3411.01	5065.15	4937.62	4745.26	4189.21	3996.83
P30041	PRDX6	Peroxiredoxin-6	4158.51	5090.03	6745.1	4482.23	5408.29	5140.92	1898.17	2038.56	3222.77	2366.15	517.203	3362.23	2170.93	2562.76	3156.62	4765.94	3354.53	2538.71	764.115	5097.19	2138.34	3979.02	3426.73	3745.92	2030.46	3698.49	2004.66	6803.5	3630.78	8904.96	9506.72	13545.6	7722.66	5896.75	6071.3	5228.2	8877.45	9420.33	4060	8083.93	8181.4	5810.47	5524.31	2806.35	2327.26	3325.65	5230.31
P30043	BLVRB	Flavin reductase (NADPH)	4349.8	4435.38	9064.91	8735.47	4667.87	3971.5	2207.01	2217.3	4056.23	3531.21	2779.51	4738.22	328.87	1372.4	7473.4	4727.08	2957.73	3804.67	5678.08	3340.94	2214.26	2957.2	2094.77	4815.33	6037.3	7342.95	8180.47	3235.56	2013.35	6148.17	11827.7	2008.49	10681.9	4922.81	9106.56	2079.27	9646.13	8315.79	4027.03	8327.69	8364.83	4597.4	1742.98	1551.85	1619.82	3103.12	4123.37
P30530	AXL	Tyrosine-protein kinase receptor UFO	1.55989e+06	1.507e+06	1.61107e+06	1361.9	2.26213e+06	3699.4	2431.12	3757.02	1.95032e+06	2835.65	5552.91	2696.1	3081.38	6859.48	2201.13	4272.22	1.67803e+06	2.09259e+06	5509.26	2.65812e+06	5160.21	1.83248e+06	5136.8	2.0407e+06	1.7631e+06	1.02487e+06	2.0872e+06	2.17908e+06	1.48815e+06	7334	1.61401e+06	1698.3	1.92289e+06	1.95178e+06	1.76045e+06	1.81231e+06	1.83942e+06	1.92613e+06	2386.15	2.00381e+06	2.15908e+06	2.21352e+06	2.45467e+06	2397.56	1.86261e+06	2069.2	2.05336e+06
P31949	S100A11	Protein S100-A11	1.55989e+06	1.507e+06	1.61107e+06	11374.2	2.26213e+06	5443.63	998.727	1.74413e+06	1022.88	1.7505e+06	1093.62	2846.2	1181.69	1.73699e+06	1.67153e+06	1.50158e+06	2908.54	3247.59	1.83622e+06	2.65812e+06	2.40488e+06	1.83248e+06	1.57409e+06	3453.57	1962.73	1.02487e+06	2.0872e+06	4776.08	1.48815e+06	1.75373e+06	1.61401e+06	1.54188e+06	1.92289e+06	1.95178e+06	1.76045e+06	1.81231e+06	6426.36	1.92613e+06	2.05934e+06	2.00381e+06	5042.78	2.21352e+06	2.45467e+06	775.97	6083.42	1.7556e+06	2.05336e+06
P32119	PRDX2	Peroxiredoxin-2	18311.4	18778.5	30983.5	16399.4	11760.2	3937.16	7379.82	6662.42	9164.95	5682.74	5471.08	14894.8	8048.37	6304.8	15257.9	8230.43	9981.16	7937.23	8212.55	15397.7	71353.1	7256.78	4250.96	13191.4	15032.7	26235.4	21756.6	13663	10119.7	15231.5	37504	18629.2	41361	18362.8	35494.2	16631	28828.7	37070.1	15353.3	32444.7	36131.9	19684.6	15395.9	6434.09	11800.2	10373.3	8633.94
P33151	CDH5	Cadherin-5	12469.8	18652	12294.7	24976.2	16578.8	14076.3	14797.6	17731.2	15229.6	16165.6	17460.8	11168.7	24147.6	14226.2	12642.9	20505.2	10098.8	12464.4	17886.7	14782.6	26241.4	17257.1	14482.6	16210	20133.2	23308.8	13965.5	24799.8	16186.9	16144.2	12169.2	12019	16288.8	12583.8	13028.5	13856.6	11693.3	14624.9	15581.7	20835.9	12289	13010.2	18194.8	14567.6	10485.4	13836.5	13554.4
P33908	MAN1A1	Mannosyl-oligosaccharide 1,2-alpha-mannosidase IA	16482.2	19161	14092.8	15457.8	15467.3	15499.4	15482.2	15791.5	14977.4	12035	15847.7	20928.9	15625.7	16983.3	13725.8	11283	15055.1	13515.7	14558.4	36126.2	20083.5	12259.5	18469.5	12509.6	14308	11585.8	22218.6	11931.4	10179.3	13154.4	15877.8	16327.4	14900.8	16143	32300.2	13467.9	18074.8	16539.6	20508.3	15064.1	14626.3	11086.9	10623.4	14665.2	15293.3	15720.2	9537.41
P34096	RNASE4	Ribonuclease 4	4310	3385.03	4101.55	4529.27	4246.11	4455.24	10555	8467.85	3810.83	6844.65	4906.91	4566.11	5808.04	8213.25	4675.44	6160.43	4160.83	3116.31	5200.78	6818.1	4028.12	4491.66	6220.08	3130.52	2339.31	5202.7	2895.5	2958.83	6292.95	4072.4	3905.54	3504.58	3814.93	3713.5	4481.27	3897.22	3203.64	3634.86	6382.83	3366.66	5186.73	3600.05	3243.72	4251.1	4543.15	3436.83	4386.28
P35527	KRT9	Keratin, type I cytoskeletal 9	63581.4	289374	96770.9	91428.1	100726	134280	372160	132896	2.59322e+06	97908.7	117162	64512.2	181792	160071	167499	122543	341520	497205	154256	282325	188242	242699	133149	250863	50163.7	210602	65401.5	70205.4	127095	147856	82368.6	31563.6	78025.4	19023.3	110770	284788	222563	80955.3	221958	121318	195177	208921	275415	151299	457417	333010	163778
P35542	SAA4	Serum amyloid A-4 protein	48309.9	62486	54149.9	95732.8	131614	86910.8	127970	102192	82082.1	97518.5	97789.6	143806	107355	91214.3	92933.4	53685.3	74399.9	87174	106131	371754	106250	73338.6	127250	88336.3	107452	85961.9	157934	107641	150598	146676	73816.8	74992.8	58725.9	95711.9	82256.7	138871	85005.1	89561.1	84109.1	72815.5	172206	128095	161614	65813	47993.1	92840.4	87923.4
P35858	IGFALS	Insulin-like growth factor-binding protein complex acid labile subunit	136111	131236	127593	161527	79599.2	101855	85662.5	125771	102968	179824	83112.5	44423.9	62141.5	98398.8	59810.9	168032	45327.2	86879.8	102525	94069.4	140590	157760	64729.1	150478	61546.1	131869	94007.8	72013.1	203004	158066	101986	147563	113671	186808	87655	109501	140726	139240	168653	220870	133226	198189	263117	126328	140064	104850	85154.2
P35908	KRT2	Keratin, type II cytoskeletal 2 epidermal	183114	213278	102835	73386.9	104685	145283	314396	45992.4	681252	101421	99073.4	52034.8	298877	155900	166875	130914	219956	298864	180328	93133.5	102968	131626	89041.6	243109	30846	119569	74713.6	114452	80623.7	86477.9	216495	59430.6	108041	26617.3	83405.9	118254	247283	56946.2	159698	188076	189582	245946	173728	250388	530574	282911	228813
P43251	BTD	Biotinidase	31094.6	29372.7	42903.1	37761.3	53724.8	15886.6	22551.9	31405.4	21539.9	38908	28217.9	25432.5	41304.9	36448.4	35102.5	37545	30315.2	22092.2	42063.7	35181.4	61018.1	38842.3	26466.7	48883.1	32590.2	36236.3	27796.7	29387.6	46953.6	36631.1	35204.9	38863.5	38158.6	48069.7	32833.5	27152.6	42199.8	35221.4	50855.1	46070.1	39330.3	45765.3	62902.2	31667.4	43264.7	40188.2	33073.6
P43652	AFM	Afamin	1.06903e+06	1.39461e+06	1197506	1.10018e+06	962604	925341	766905	746694	401781	980167	832407	927702	1.30084e+06	1.03092e+06	789424	720429	667615	947833	1.23485e+06	1.14793e+06	1.01082e+06	436181	796113	1.22362e+06	964862	1.076e+06	736798	780010	607027	1.36705e+06	722006	1.243e+06	1.61536e+06	1.56801e+06	1.19013e+06	622738	1.08813e+06	963860	1.25279e+06	1.77223e+06	1.12856e+06	1.08496e+06	1.21436e+06	777551	1279030	1.06054e+06	1.19888e+06
P47929	LGALS7	Galectin-7	1.55989e+06	1.507e+06	1.61107e+06	2.36686e+06	3536.31	1.49571e+06	1.66991e+06	1.74413e+06	3014.02	1.7505e+06	1.71203e+06	1.49184e+06	1.74334e+06	1.73699e+06	1.67153e+06	1.50158e+06	1.67803e+06	2.09259e+06	1.83622e+06	2.65812e+06	9798.23	1.83248e+06	1111.06	2.0407e+06	1.7631e+06	1.02487e+06	2.0872e+06	2.17908e+06	1.48815e+06	1.75373e+06	1.61401e+06	1.54188e+06	1.92289e+06	1.95178e+06	1.76045e+06	1.81231e+06	1.83942e+06	1.92613e+06	2.05934e+06	2.00381e+06	1654.93	2.21352e+06	2.45467e+06	1.58141e+06	29235.3	1.7556e+06	2.05336e+06
P48740	MASP1	Mannan-binding lectin serine protease 1	31500.1	25432	36030	22991.1	26711.2	27892.7	22552.9	19237.1	15555.1	33854.2	40113.3	15315.8	37575.5	37297.1	22088.4	35024	37270.5	28704.7	38556.1	24846.2	62316.3	37329.2	38146.5	42504.7	37896.9	45692.5	28983.9	41559.2	27749.9	58198.7	34714.1	38682.1	39900.7	43146.2	41671.4	21857.9	30549.8	26008	30493.5	46669.9	20645.8	47676.6	45065.3	33216.4	31783.7	29154.3	27516.8
P55774	CCL18	C-C motif chemokine 18	4191.78	1.507e+06	2107.64	2.36686e+06	1769.46	5830.05	1295.38	9495.81	2946.19	6104.62	2871.79	3978.79	3418.21	1.73699e+06	6172.98	1.50158e+06	1.67803e+06	2294.47	1.83622e+06	2.65812e+06	2.40488e+06	1.83248e+06	1.57409e+06	2.0407e+06	1.7631e+06	1.02487e+06	2.0872e+06	2.17908e+06	1.48815e+06	1.75373e+06	1.61401e+06	2957.94	1.92289e+06	699.386	6143.12	1890.43	1.83942e+06	1.92613e+06	1375.48	2510.34	2.15908e+06	2.21352e+06	2.45467e+06	3680.76	907.906	1.7556e+06	2.05336e+06
P59665	DEFA1	Neutrophil defensin 1	107765	90097.6	203121	215145	83643	200485	231938	237514	256073	307935	323159	237864	168980	139929	260278	213330	139049	163746	228120	360750	95333.6	140250	179088	203899	141938	149219	203278	123475	145512	142266	185487	118333	148789	122775	185681	149085	286974	134220	315087	236865	100483	408604	212853	149923	131787	214433	153300
P60174	TPI1	Triosephosphate isomerase	4498.88	1763.04	2954.69	131611	2734.81	4015.01	4926.22	5385.15	6421.31	4735.17	3416.56	3993.7	3736.13	3273.16	1974.95	18195.3	1929.45	5460.23	1832.45	7686.28	6179.28	2772.38	3867.81	62947.9	21396.4	545137	682173	35070.6	90547.1	11085.3	2573.88	53376.8	2244.05	1416.03	3055.24	577847	3173.33	2250.95	3186.72	2400.15	18075	1776.74	834.492	1427.96	3201.28	3223.06	2616.86
P60709	ACTB	Actin, cytoplasmic 1	20769.6	40815.5	31377.5	104464	57007.3	124476	42526.8	25368.7	40477.8	47360.2	41438.5	27627.6	49639.3	61132.6	40197.4	17977.2	45115.9	89095.1	65901.4	46328.8	43872.9	46322.3	109796	39918.2	70831.6	55866.5	48714	52685.6	86443.7	37089.4	33895.4	30258.3	28697.2	30808.2	89957.8	85584.5	82732.1	38028.7	59543.6	51713.9	48805.6	51769.3	39378.5	43413.6	56591.4	46932.2	38099.2
P67936	TPM4	Tropomyosin alpha-4 chain	2517.33	1600.81	68637.2	11986.8	13130.9	1789.18	1096.86	4539.83	1881.9	3048.29	30743.6	3849.53	2295.34	416.377	11603.7	3940.12	4341.31	1071.15	7512.15	12635.9	1628.91	3330.76	2950.3	2147.57	5416.75	4367.36	6936.19	4339.76	1593.26	80311.2	3966.48	3469.13	2867.05	12089.7	2201.02	1779.05	4747.42	14948.8	1606.53	318.943	4928.94	900.423	3925.23	1162.97	501.18	1068.38	1967.27
P68104	EEF1A1	Elongation factor 1-alpha 1	2183.05	4200.96	4511.3	12065.2	4335.26	17575.6	3969.18	2880.42	4630.09	2349.03	5988.21	2016.18	4919.66	2364.05	2509	3423.84	12060.9	8263.65	29980	2410.33	6329.51	1577.7	59469.7	19254.7	5391.42	5843.51	9614.8	6638.38	3421.13	6799.33	6390.03	4544.13	6594.29	6175.96	4805.85	4612.93	10356	6679.72	6359.41	4843.6	3474.24	4674.18	5119.73	3676.5	20342.5	4102.16	2989.94
P68133	ACTA1	Actin, alpha skeletal muscle	18212.5	15904.7	10554.8	33292	20966.6	33564.3	12141.9	7668.93	22754.1	10864.4	19780.1	68580.3	18739.8	24196.2	2217.12	9733.33	18545.5	35647.3	15578.3	87079.4	17810.9	2719.54	10891.2	12947.3	3983.96	3860.17	4638.13	19773.1	3716.49	19866.3	5446.99	11927.2	21991.9	20811.9	53904	30568.3	137451	9417.78	28242	14438.8	43796.3	1235.72	25920.5	18340.8	16219.3	17571.1	11377.1
P68366	TUBA4A	Tubulin alpha-4A chain	1.55989e+06	1338.81	1.61107e+06	2.36686e+06	2.26213e+06	3021.37	1.66991e+06	1.74413e+06	1.95032e+06	1.7505e+06	1.71203e+06	1.49184e+06	1186.81	1.73699e+06	1.67153e+06	1.50158e+06	1.67803e+06	2.09259e+06	1.83622e+06	2.65812e+06	2.40488e+06	1.83248e+06	5278.15	2.0407e+06	7809.7	1.02487e+06	2.0872e+06	2.17908e+06	1.48815e+06	1.75373e+06	1.61401e+06	1.54188e+06	1.92289e+06	1.95178e+06	3798.21	4068.26	1.83942e+06	1.92613e+06	1033.56	2.00381e+06	2.15908e+06	2.21352e+06	2.45467e+06	2131.46	7779.68	1720.59	2.05336e+06
P78492	ITIL	Inter-alpha-trypsin inhibitor (Fragment)	3199.69	5113.89	5465.95	3835.27	1388.7	412.62	5317.17	4502.67	122602	8486.25	427.751	5725.44	14855.5	8059.45	7342.55	3256.17	6511.93	7283.42	5523.29	216376	2937.44	2053.63	4471.89	4351.98	8438.8	2215.73	34906	7041.42	4795.29	31954.8	2880.24	7845.86	1544.86	2909.97	5568.43	4846.7	29237.5	4486.63	3384.17	5706.48	1669.48	8319.09	3672.08	7452.13	5512.03	3357.56	4041.79
P80108	GPLD1	Phosphatidylinositol-glycan-specific phospholipase D	69254.7	110610	109322	145147	106923	62099.7	54117.4	63349.5	83394.3	123959	72195.3	51551.7	207932	153530	65604.8	119408	103495	86824.9	75990.3	70098.5	82208.2	84441.1	87201.2	104650	135565	73119.9	51678.9	89863.9	92170.8	74948	114255	78803.4	139894	138470	112589	63469.1	126988	111302	142354	138750	114004	146944	130055	77336.7	77522.5	106605	84888.3
P80723	BASP1	Brain acid soluble protein 1	623.674	1141.3	1310.41	553.53	3288.31	821.07	1210.58	752.693	2044.35	1214.95	1588.66	2790.23	919.04	680.032	1065.21	995.526	1657.63	2089.03	2074.79	4588.41	2753.67	2428.18	3089.96	1664.01	3151.33	3657.77	3345.15	5715.32	3600.78	3957.74	529.342	988.65	899.687	7507.87	531.271	526.732	1831.11	657.389	651.975	1911.49	2066.89	1884.46	2498.65	939.264	779.09	689.947	700.252
P81605	DCD	Dermcidin	20446	17789.1	25592.2	23653.9	34463.6	21460.4	41918.1	26950.2	38215	17479.5	17473	11820.6	38184.9	28765	16908.3	23970.2	26204.1	41097.4	27950.5	39236.6	28421.9	30172	17815.7	62550	13835.5	26324.4	12235.4	25815.5	20399.1	19385.4	28783.9	11071.8	13158.2	30732	17570.7	28774.6	35808.2	15617.4	29455.8	26869.8	21832.4	31076.9	28829.8	23409.9	40351.3	42546	19915.8
Q02413	DSG1	Desmoglein-1	5169.95	2739.44	3637.24	4558.56	4417.53	5886.74	2651.14	3101.12	17843.7	3294.35	3104.35	2665.91	7381.12	2264.3	48263.2	3145.06	3619.7	7827.76	3938.1	8420.11	7308.03	2636.74	5339.13	5700.69	11152.1	3334.16	6639.72	10365.9	5098.86	7507.91	1862.44	3235.47	5006.87	3785.95	2747.89	3166.38	6368.79	2767.79	7940	2831.55	3762.57	3307.6	10272.9	3038.59	8212.04	7881.69	5108.66
Q02985	CFHR3	Complement factor H-related protein 3	12249.7	25413.8	9993.27	26971.4	11669	21373.4	16874.1	5967.88	13422.7	16581.3	18023.8	14856	31449.7	15876.1	13889.5	10469.6	5294.71	28377.9	15909.2	20827.9	12541.1	9137.64	18349.9	13881.4	14025.1	9397.99	10964.5	16757.8	13140.7	14511.3	1684.34	13959.4	13815	21049.5	5820.46	51969	19319.4	10819.5	15421	11855.1	10516.8	27911.6	24458.4	26131.4	15616.8	20947.6	8049.62
Q03591	CFHR1	Complement factor H-related protein 1	221985	176532	260568	193726	209578	193598	148178	248657	189691	266460	198570	198037	210427	234751	180910	243570	130845	171956	163032	230987	144078	220665	221423	165773	226880	151744	146735	164452	116829	77720.5	161066	243165	192479	198665	173950	208131	86101.6	137718	207833	167110	159141	205971	195422	255577	173973	159630	80049.1
Q04695	KRT17	Keratin, type I cytoskeletal 17	6599.24	21717.4	11620.3	4801.96	6281.6	14694.7	17301.6	355127	80469.5	5029.17	4493.59	16156	13565	10543.3	8943.32	28696.2	18563.3	19161.1	23885.9	16123.2	13492.7	8734.79	8874.9	7565.47	5165.28	16907.2	32302.7	8997.38	8445.19	15904.3	6493.82	9464.39	8753.69	19835.8	7801.96	20294.8	13969.3	6478.58	8078.76	4786.63	13085.4	19655.2	18520.3	12819	37806.9	17533.1	9415.35
Q04756	HGFAC	Hepatocyte growth factor activator	126404	92065.3	100092	85437.9	119404	75046.3	66269.8	66321.5	76159	89597.9	104902	54507.1	99318.7	140507	73102.3	87143.4	63048.8	92481.9	72311.7	111296	76816	101786	55051	74214.8	77978.6	75853.5	69830.9	64737.6	95639.8	74752.4	77479.9	74954.2	90235.6	118190	77556	62040.2	102062	89307.8	84865.2	107215	82716.6	72756.3	81352.2	80281.7	117791	90765.1	90001.9
Q06033	ITIH3	Inter-alpha-trypsin inhibitor heavy chain H3	104966	93422.7	104043	93920.8	102476	169008	143808	71286.6	135556	127957	137322	124939	85499.8	103867	92961	143285	99762.3	141955	96641.2	171530	79218.8	79040.5	105715	73796.1	84335	36151.3	88112.8	81726.9	104055	96710.8	60982	82692.9	95406.7	110829	57190.5	119206	69416	69062.5	64019.8	55202.5	61171.5	57411	75941.2	115515	80022.9	48873.7	129794
Q06141	REG3A	Regenerating islet-derived protein 3-alpha	1.55989e+06	1.507e+06	1.61107e+06	2.36686e+06	2.26213e+06	1.49571e+06	7644.7	1484.3	61680.8	1271.05	453.284	1.49184e+06	1.74334e+06	1669.54	1.67153e+06	4572.02	1.67803e+06	2.09259e+06	1.83622e+06	2.65812e+06	2.40488e+06	1.83248e+06	1.57409e+06	2.0407e+06	1.7631e+06	1.02487e+06	2.0872e+06	2.17908e+06	1.48815e+06	1.75373e+06	1.61401e+06	1.54188e+06	1.92289e+06	1.95178e+06	1.76045e+06	1.81231e+06	1.83942e+06	1.92613e+06	2.05934e+06	2.00381e+06	2.15908e+06	2.21352e+06	2.45467e+06	1.58141e+06	1.86261e+06	1.7556e+06	2.05336e+06
Q07954	LRP1	Prolow-density lipoprotein receptor-related protein 1	46148	58214	144890	49528.1	34263.8	149405	2356.99	172854	194546	23245.5	39018.7	43166.2	38392	31471.9	42610	34933	42246.5	53169.7	85146.2	56122.3	21150.9	35439.6	68004.7	52918.1	58863.3	54538.7	214625	163050	14801	82179.6	99385.5	174979	7924.2	93143.6	73761.3	44860.8	77516.6	114849	45062	212400	256410	38846.6	48563.8	158955	141813	35575.6	121895
Q08554	DSC1	Desmocollin-1	2043.5	2914.29	962.181	1556.97	8079.51	125324	3341.95	45865.3	27367	995.642	636.234	1523.39	12651.9	5049.08	8570.4	7227.9	3903.83	5901.66	3625.45	2808.86	4523.11	997.396	5017.62	4126.85	6264.27	14751.7	13706.3	8782.4	3202.19	6585.16	2423.42	3643.73	3800.73	6862.11	1809.22	14169.9	13526.8	9575.08	9002.26	2343.86	5519.54	3275.94	3894.36	2434.67	11646.8	5309.99	927.125
Q08830	FGL1	Fibrinogen-like protein 1	19689.5	4646.06	4843.81	23385.2	2749.68	10000.8	31616.6	18334.5	15371.2	16022	19453.7	20650.2	15772.7	6224.75	4998.46	12900	16166.9	16284.8	15506.8	22945	3853.7	9997.13	4357.7	8468.22	35197.1	2521.56	10533.5	9434.58	6324.98	26394.6	7324.31	11300.4	8674.75	8434.53	12067.6	18495.5	4279.04	6264.98	3832.44	2126.71	20912.7	4178.24	12025.1	11347.7	1495.29	12052.1	23120
Q09666	AHNAK	Neuroblast differentiation-associated protein AHNAK	1.55989e+06	1.507e+06	1.61107e+06	2.36686e+06	2.26213e+06	1.49571e+06	1.66991e+06	1.74413e+06	1.95032e+06	386.959	1.71203e+06	1.49184e+06	1.74334e+06	1.73699e+06	1.67153e+06	1.50158e+06	1.67803e+06	2.09259e+06	1.83622e+06	2.65812e+06	2.40488e+06	1.83248e+06	1.57409e+06	2.0407e+06	1.7631e+06	1.02487e+06	2.0872e+06	2.17908e+06	1.48815e+06	1.75373e+06	1.61401e+06	821.441	1.92289e+06	1382.77	1.76045e+06	1.81231e+06	1050.12	1.92613e+06	466.522	2.00381e+06	2.15908e+06	2.21352e+06	941.187	1.58141e+06	2453.46	1.7556e+06	2.05336e+06
Q0IIN1	KRT77	Keratin 77	492638	1.34354e+06	473280	342364	498742	610037	1.66772e+06	434145	9880380	438766	424108	235239	388396	609559	615388	552747	1.38777e+06	1.01457e+06	639101	989548	699256	890030	505392	1.08448e+06	147129	658844	289816	374551	605217	609687	461158	84780.9	387537	123090	493580	1.11059e+06	1.0946e+06	321152	866075	326541	426225	1.04396e+06	1.15066e+06	875254	1.18323e+06	519539	844243
Q0KKI6		Immunoblobulin light chain (Fragment)	61239.9	59785.7	96814.8	18005.1	58000.6	37385.7	14319	107345	97222.2	28419.9	5528	10800.7	23415.9	138930	43189.5	16838.2	191331	81114.9	15291.3	157052	53678.8	27462.4	39791.4	49166.4	75934.9	17492.5	28480.1	31907	24938.9	35243.6	63050.2	22985	29509.1	38422.1	26082.4	112749	21640.9	18684.7	37868.1	86771.8	24115	21984.9	34046.8	22876.5	50872.3	48282.9	65807
Q0ZCF5		Immunglobulin heavy chain variable region (Fragment)	198941	134673	165434	352805	223437	246271	126987	479147	113752	153623	144013	445577	266763	176167	224166	174738	129787	469040	477341	503161	177537	456423	172926	200568	199728	269917	499381	250661	399903	82922.9	195393	133494	498730	294442	187411	137269	199291	187782	288550	226439	141458	298576	162028	104179	198451	124240	169069
Q0ZCF6		Immunglobulin heavy chain variable region (Fragment)	362868	247522	149133	321580	372032	170005	297144	573656	279052	104586	705309	725733	133064	189953	381114	538592	827758	312343	463688	206319	1.0361e+06	719228	588995	923458	671313	472659	518466	744390	131055	98598.7	758061	388117	223310	320499	733073	518225	522768	169122	490146	647477	943364	141413	1.06296e+06	371313	640129	373079	451741
Q0ZCF9		Immunglobulin heavy chain variable region (Fragment)	15210	13176.1	31616.8	67956.6	3498	6883.77	3987.34	25569.5	116636	33182.5	35875.3	14170.9	11141.5	45883.6	4481.98	44022.2	21376.1	6205.09	97236.1	40246	27669.8	33521.6	6457.43	65956.9	40020.6	5265.2	7330.52	6991.22	6443.21	116936	17047.2	23850	13881.5	41293.8	21617.4	11917.1	1.22502e+06	21387.8	14920.1	43230.5	37659.2	13273.8	28533.3	21940.7	12013.4	38791.2	32657.9
Q0ZCH0		Immunglobulin heavy chain variable region (Fragment)	538086	173146	772201	935489	554476	416378	585560	5299631	552456	261563	940818	482375	84092.1	514440	278509	506765	539567	704580	908916	563864	448407	573957	345835	647360	347415	461781	553009	348418	743258	713570	830224	258116	570852	527193	467902	593276	487486	995180	501467	732548	611474	432863	678924	449540	863839	615027	853375
Q0ZCH5		Immunglobulin heavy chain variable region (Fragment)	10737.2	15396.5	13988.8	26146.5	34778.3	12143	17403.7	54845.9	15406.7	14786.7	60223.3	8151.72	3086.69	18450.5	16518.2	38520.1	39579.6	31849.2	46371.5	38246.5	21811.3	12749.5	12573.2	29477.7	6438.17	5374.71	60200.3	10128.9	9864.57	41616.8	49728	11023.5	12528.1	10722.6	22422.8	22674.9	24619	20885	24408.2	12330.2	14406	30323.5	34604.6	15180.9	16592.7	16197.8	15771.3
Q0ZCH7		Immunglobulin heavy chain variable region (Fragment)	14840950	14291915	9333941	7.00556e+06	8654778	13373062	6.15251e+06	19531224	8596565	7.37471e+06	10833846	6.73411e+06	2.36996e+06	639176	9815059	323785	17697974	7.72751e+06	5.32023e+06	13162221	12888728	12106300	9359763	7.47994e+06	19604208	6195233	6054965	10380810	7.93856e+06	5607585	19948010	15485165	12690795	14224601	10055942	6.31269e+06	2.81809e+06	12043981	10318803	8353338	12416666	610965	16422025	15862498	16267063	5854021	19703644
Q0ZCH9		Immunglobulin heavy chain variable region (Fragment)	166958	331992	422857	209342	168328	532932	496670	224748	228654	254929	64576.6	104761	39748.7	187728	100786	184941	139329	278919	145868	272098	766584	223401	130151	124620	346782	198335	82837.9	326598	147440	175177	321500	438576	208903	271709	186816	174930	118488	558457	206679	433576	155246	136307	210722	178306	169818	238473	290887
Q0ZCI0		Immunglobulin heavy chain variable region (Fragment)	34027.8	52954.4	58561.8	31082.3	30148.1	17437.5	54028.6	79051.6	13739.6	17111.9	30689	42550.8	16284.9	47215.9	44532.3	72728.6	44204.1	31775.1	44586.9	37438.1	46018.9	75925.5	65631.6	19536.7	62186.3	64440.2	26198.1	54864.1	224675	81257.4	41617.9	34421.2	39575.8	25593.5	54263.1	82599.8	25135.1	19926.1	23613.4	21879.7	31074.6	19234.4	59993.1	27645.3	22975.3	30406.1	26304.2
Q0ZCI2		Immunglobulin heavy chain variable region (Fragment)	11875.9	13369.1	41574.3	162243	5406.44	9647.62	5277.6	67495	17636.3	50076.3	10429.3	10575.8	22741.7	30060.7	19081.9	68334.7	17642.2	17257.8	27933.3	87061.7	29887.9	26060.1	24120	160289	98153.7	77552.7	74624.4	135436	48499.6	11124.1	45584	11336.9	22173.9	83161	13893.5	19975.1	115528	53686.7	6910.95	71059.1	15041.3	13088.2	4455.64	70583.6	223442	33665.4	191573
Q0ZCI6		Immunglobulin heavy chain variable region (Fragment)	644488	694298	1.26281e+06	2.60498e+06	670906	817050	781370	858189	918190	1.16784e+06	1.69272e+06	987427	316141	1.10843e+06	1.23746e+06	1.11932e+06	1.34275e+06	1.06199e+06	1.32502e+06	1.03291e+06	1.00448e+06	1.09309e+06	984596	983177	1231870	870109	2.15218e+06	1152537	1.25962e+06	1.01926e+06	1.18452e+06	705471	897632	756831	647992	900802	798382	815995	692178	1.03175e+06	888638	954358	1.26148e+06	1.18422e+06	1.21543e+06	815409	1.67573e+06
Q0ZCI8		Immunglobulin heavy chain variable region (Fragment)	53762.8	422785	128909	115878	138447	93505.6	411540	392168	2.46255e+06	173742	83554.7	74333.9	563564	171190	344496	148900	324325	496231	86283.8	55467.8	175147	155313	345401	633303	676178	306625	121086	119221	289384	303806	463205	483637	209375	352254	553187	378233	710855	131968	2.26889e+06	417729	601276	539667	302735	69170.6	87545	90420.2	164733
Q0ZCJ1		Immunglobulin heavy chain variable region (Fragment)	61064.8	26171.9	48924.9	77462.6	67392.6	30482.3	54520.5	57051.7	32957.6	67154.1	45304.5	74479.4	23779.6	51177.3	37614.7	54730.4	104105	35277.6	93891.1	34906.7	76539	54632.3	78707.5	75362.1	30801.6	55396.2	118463	51454.9	87158	37094.6	81241.4	31190.4	57924.1	45939.8	38796.3	69611.4	53267.5	29077.4	49552.1	55562.8	32244.1	20496.2	88144.1	77481.1	64303.4	44384.4	67086.8
Q0ZCJ6		Immunglobulin heavy chain variable region (Fragment)	1848.4	7695.37	2409.34	2040.25	26759.2	6428.75	4021.97	4039.18	4234.81	1946.48	2880.29	2297.23	10073.1	3814.69	9453.52	4804.05	12009.4	10024.2	623.367	3622.39	4684.77	10678.9	2842.16	2088.12	5493.5	6097.54	4071.26	9889.11	3708.51	8398.97	3920.09	4049.97	7474.33	6621.35	4548.93	2131	2380.53	9216.55	3342.98	2646.72	2848.28	7516.54	9483.89	6252.05	2848.08	5813.3	5613.5
Q13103	SPP2	Secreted phosphoprotein 24	24552.6	13421.6	7954.03	13096.7	19214.2	11343.7	7130.1	17858.5	10109.3	18383.1	18956.2	4841.59	10552.6	13529.4	13366.9	8217.24	9040.03	13702	25064.7	20143.2	12603.8	19550.2	11615.3	9572.47	10635.3	845.082	8431.5	8968.47	14749.1	14823	12812.1	17360.2	16167.8	17460.9	8010.17	16606.1	8642.55	13591.3	11948.9	13643.3	8387.15	12346.7	19219.2	9839.54	11164.4	8855.64	12736.5
Q13201	MMRN1	Multimerin-1	4723.62	10853	3957.25	6150.15	2814.69	2359.05	3600.92	17545.7	17507.1	7438.32	2980.18	8262.56	5629	10222.6	2498.09	11055.7	5419.94	5466.79	10293.9	7264.34	4093.62	7840.08	7416.54	5190.55	4945.96	5463.35	7830.75	2654.98	3698.09	3519.12	4522.11	3222.47	6412.5	1542.68	2149.43	5090.15	5841.57	10274.3	6928.65	4711.11	4633.94	6801.77	4995.7	1453.61	10133	5794.73	4520.5
Q13790	APOF	Apolipoprotein F	76533.1	83839.8	48928.8	60987.6	67255.2	73677.4	69681.2	94732.9	65559	76276.6	57123.1	40532.3	63848.2	81375.5	26987.5	76360.5	50846.8	64343.8	42704.6	91879.8	46880.8	87337.3	79971.5	57721.8	52435.9	52178.9	68694.9	49347.1	85259.5	62990.8	58261.5	73996	66992.1	67706.7	43530.5	81479	74178.9	74503.8	77640	53119.2	57080.6	51956.2	51603.2	72183	61192.6	35192.5	52825.6
Q14520	HABP2	Hyaluronan-binding protein 2	138002	127104	131696	184609	187741	123522	120162	157588	145169	201700	133650	85025.1	128587	159103	114408	142811	122325	117186	169509	154175	152488	124770	133724	139636	150694	133556	120519	129631	181296	177173	112983	146395	152453	154672	106561	134956	138609	140768	178331	199698	141693	176261	218954	143987	149882	136799	112753
Q14CN4	KRT72	Keratin, type II cytoskeletal 72	1.55989e+06	5829.42	1.61107e+06	2.36686e+06	2.26213e+06	1176.59	1161.03	1.74413e+06	6599.56	1.7505e+06	1.71203e+06	1.49184e+06	1.74334e+06	1.73699e+06	1.67153e+06	1.50158e+06	2456.14	2049.25	1.83622e+06	2.65812e+06	2.40488e+06	4231.63	1.57409e+06	2.0407e+06	1.7631e+06	1.02487e+06	2.0872e+06	2.17908e+06	1.48815e+06	1.75373e+06	1.61401e+06	1.54188e+06	1.92289e+06	1.95178e+06	1.76045e+06	1.81231e+06	1.83942e+06	1.92613e+06	2.05934e+06	2.00381e+06	1542.75	2.21352e+06	2.45467e+06	1075.44	2625.39	863.013	1525.63
Q15113	PCOLCE	Procollagen C-endopeptidase enhancer 1	20415.9	11849.4	13127.9	26876.9	23548.2	18322.8	36599.3	25979.6	10801.4	34103.5	39031.6	15837.6	12263.7	14282.7	15853.3	32012.6	14253.8	32648.8	17367.8	9326.96	13997.2	37374.9	15324.4	13718.7	15091.2	13227.5	14062.5	21272.2	22711.8	12399.9	6005.78	7912.21	17937.4	20671	14621	8362.03	25622.8	7421.92	48958.1	9584.95	9739.63	36267	24517.1	14402.7	19197.1	12390.7	20797.6
Q15166	PON3	Serum paraoxonase/lactonase 3	336438	478651	329163	122508	194825	292680	208977	273197	296409	174370	235461	187849	184591	293808	176939	236605	170594	199311	200713	247935	269051	228920	230294	169683	144151	191284	88105	96464.3	140680	242808	358919	617922	385915	304992	387973	292152	377896	340674	359364	403727	288692	309988	349476	379953	411687	358957	280948
Q15485	FCN2	Ficolin-2	24857.7	24981.2	24974.9	15477.2	15112.1	18506.8	17250.8	12583.8	11670	22084	12380	9964.56	4935.31	24090.1	5262.93	27613.6	6861.86	59143.3	13450.5	10956.5	1947.99	11680.2	20655.7	15800.8	16298	34444.2	9804.66	9487.51	34147.2	14329.7	18142.9	16702.4	17881.2	14367.5	11894.7	21449.9	27680.3	29913.3	19467.3	14525.3	10252.1	27695.3	21286.1	33979.6	21850.8	9886.04	16035.4
Q16270	IGFBP7	Insulin-like growth factor-binding protein 7	6662.94	4935.23	4272.27	8113.19	11058.1	2343.46	7556.38	4764.56	59876.7	6664.69	8417.59	1	2229.18	31945.2	5460.94	1926.15	16203.9	3057.18	6736.8	27867.6	3778.82	4711.57	5361.83	1658.44	3556.05	5480.6	4121.08	7251.68	8076.14	8416.76	75999	4117.21	4671.76	3955.52	1955.69	1800.85	6012.91	3853.87	4103.1	5505.39	44315.2	3800.44	2567.31	2265.24	2036.29	4392.6	6530.03
Q16441	PROS1	PROS1 protein (Fragment)	1.55989e+06	1.507e+06	1.61107e+06	2.36686e+06	2.26213e+06	1.49571e+06	1.66991e+06	1.74413e+06	3414.24	1.7505e+06	1.71203e+06	1.49184e+06	1.74334e+06	1.73699e+06	1.67153e+06	1.50158e+06	1.67803e+06	2.09259e+06	1.83622e+06	1646.74	2.40488e+06	1.83248e+06	1.57409e+06	2.0407e+06	1.7631e+06	1.02487e+06	2.0872e+06	2.17908e+06	1.48815e+06	1.75373e+06	1.61401e+06	1.54188e+06	1.92289e+06	1.95178e+06	1.76045e+06	1.81231e+06	1.83942e+06	1.92613e+06	2.05934e+06	2.00381e+06	2.15908e+06	2.21352e+06	2.45467e+06	1.58141e+06	1.86261e+06	1.7556e+06	2.05336e+06
Q2L9S7	AAT	Alpha-1-antitrypsin MBrescia variant (Fragment)	390254	629558	440357	410010	337945	683474	345265	349845	486214	405044	420060	330045	306316	292939	271087	350229	266074	291677	495059	421560	427997	131335	404221	135009	258133	187959	260486	162397	257014	234286	609238	349541	446768	315801	259785	188278	281597	391849	375536	424457	379406	327347	528114	541751	456910	411847	527243
Q4F786	HBD	Hemoglobin delta Etolia variant (Fragment)	1.12843e+06	1.10292e+06	2313471	1.09962e+06	685939	692297	680512	629243	181633	553770	355702	671222	686876	174556	672550	774282	672245	626917	386635	948476	350818	657461	691412	1.08e+06	1.12244e+06	663522	1.31658e+06	460760	328086	466829	2.4101e+06	1247451	3.08539e+06	1.23269e+06	1.30376e+06	709098	1.06823e+06	2.33348e+06	1.05753e+06	2.74272e+06	2.18601e+06	1.08818e+06	735884	467770	1.0281e+06	947608	697634
Q4TZM4	HBB	Hemoglobin beta chain (Fragment)	884886	897005	1.73633e+06	887486	528384	154160	403085	432036	274135	379384	288132	677084	456932	422488	520476	540199	527645	319018	334027	487887	247507	365468	214749	777851	801701	716131	917296	491594	347834	587536	1.76643e+06	772268	2.10979e+06	883279	1.05203e+06	702953	1.20208e+06	1.47522e+06	725110	1.86047e+06	1.44234e+06	839222	600520	311232	597656	578020	528796
Q53FJ5		Prosaposin (Variant Gaucher disease and variant metachromatic leukodystrophy) variant (Fragment)	13141.8	13797.7	9575.01	64811	26216.5	9813.19	12706.5	12483.3	19686.7	22521.1	17432	11554.4	26354.3	23960.4	33755.9	22958	28094.1	2804.99	12162.5	19480.2	49386.8	15580.4	16262.9	17025.6	22605	20797.2	30308.5	56468.3	4244.02	31752	26271	21275.2	17977.1	44955.9	39046.4	9517.07	30341.2	31686.1	10153.7	26957.9	18197.1	29885	23569.1	11954.5	12257.6	12533	20265.4
Q53H37		Calmodulin-like skin protein variant (Fragment)	5994.78	10030.4	11405.7	4480.73	7757.04	9277.33	22159.5	4491.13	137247	4441.28	6434.82	10326.4	11140	6725.86	10431.5	8507.53	12346.1	28265.7	3888.33	6923.38	9082.88	13281.7	4673.07	12668.6	8007.53	5584.07	34906	7041.42	48294.5	25156.5	5362.65	5332.68	6969.52	5953.81	7073.67	18081.4	19991.5	3861.43	8038.51	2903.04	10531.8	6822.99	29527.3	9371.63	25033.5	29650.9	8041.77
Q53HT9		Complement component 1, r subcomponent variant (Fragment)	3920.1	5055.05	1.61107e+06	2.36686e+06	27060.7	19935.7	1.66991e+06	1.74413e+06	1.95032e+06	1.7505e+06	22747.5	1.49184e+06	1.74334e+06	1.73699e+06	1.67153e+06	1.50158e+06	11362.3	2.09259e+06	14571.5	2.65812e+06	2726.92	1.83248e+06	1.57409e+06	2.0407e+06	6397.74	1.02487e+06	2.0872e+06	12550	19540.4	1.75373e+06	1.61401e+06	1.54188e+06	19101.4	1.95178e+06	1.76045e+06	26629	1.83942e+06	1.92613e+06	19436.3	22052.6	2.15908e+06	2.21352e+06	2.45467e+06	8867.12	1.86261e+06	1.7556e+06	6392.02
Q53YY1	AGT	Angiotensinogen (Serine (Or cysteine) proteinase inhibitor, clade A (Alpha-1 antiproteinase, antitrypsin), member 8)	53635.3	41401.7	32780.4	27554.1	22237.2	32212.4	25496.8	38861.7	19746.1	20858.4	34572.7	43354.3	44434.7	15397.6	29543.1	25181	21026.1	13178.3	15344.5	27515.5	61613.4	31232.2	28300.4	31399.3	4445.27	11990.7	9776.15	13591.3	15342.2	14893.6	27375.7	23732.7	43213.4	36471.3	26820.5	28386.4	32252.1	34724.1	35625.5	36019.3	22470	23738.9	28205	35510.6	41001.9	36850.6	41348.9
Q569I7		Uncharacterized protein	12490.7	21595	26484	39273.8	26371.8	26230.2	29749.4	47323.6	36130.3	21286.9	93243.2	52257.7	24141.1	30819.6	38153.7	44396.2	43989.8	16693.6	34258.2	8667.68	23031.6	29466	16268.1	32895.5	24381.7	33480.3	78223.1	47416.3	21722.5	31397.1	17291.3	34568.2	24340.4	46862	28774	35010.3	17306.5	28293.9	17214.4	203206	25750	17475.5	27036.8	18175.8	24584.8	35023.3	13503.7
Q56G89		Serum albumin	3.11443e+06	2412097	2.97601e+06	3.75099e+06	5024321	1888302	2.22139e+06	2.10346e+06	1.58773e+06	2301829	2297968	1.23018e+06	2789015	2.21707e+06	2.07217e+06	2.80066e+06	1.6092e+06	2.71345e+06	2.15278e+06	2.50639e+06	2897681	2362308	1680133	2.31353e+06	2.22678e+06	1991194	2.97892e+06	1.90287e+06	3.685e+06	4202384	1.87774e+06	1.97651e+06	2.67626e+06	3.67387e+06	2.6532e+06	2.50877e+06	2.90484e+06	2.70308e+06	2.83587e+06	3.4442e+06	3.25322e+06	3745873	6.55438e+06	1.94684e+06	2.08793e+06	2.27292e+06	3.45289e+06
Q5CZ94	DKFZp781M0386	Uncharacterized protein DKFZp781M0386	89324.8	91715.6	192177	140402	168318	82918.2	53619.9	66723.7	122398	121271	78283.8	70488.9	45976.4	227175	679488	76479.6	63577.5	251303	140909	55184.7	272041	227929	62325.7	202711	80603.1	103873	109397	491258	42259.4	42501.4	112180	126326	263891	119881	292139	77567.7	187944	217051	120752	45973	123498	105987	200086	29289.6	57099.5	88624.4	119610
Q5EFE5		Anti-RhD monoclonal T125 gamma1 heavy chain	47747.7	9788.64	16834.7	32495.8	14015.1	11235.7	8477.85	18118.4	8163.73	8533.56	6561.08	7429.42	6087.6	24359.6	20837.9	14246.2	20021.6	8437.42	10645.6	10008.8	8263.78	16951.9	18188.6	16716.7	30753.9	14941.8	32915.2	22397.1	10758.7	16322.2	40667.2	16404.8	26151.7	19328.7	10050.6	16114.8	20196	10594.3	8114.08	18339.6	10974.1	24127.4	14954	10564.4	25318.5	10494	25380
Q5EFE6		Anti-RhD monoclonal T125 kappa light chain	96702.1	25632.7	53538.3	19444.1	99222.7	91140.7	108887	16535	101565	15767.5	156090	79898.8	58048	54893.1	50381.3	29283.8	59724.6	37310.7	28350.4	45731	11478.6	179228	89759.4	150845	17581.4	30957	143187	20265.3	24867.7	51846.2	70164.2	99555.2	56769.7	65427.8	143375	15774.4	11156.4	13751.6	118648	44295.2	190675	12039.6	31548.1	28177.2	95150.8	146752	40167.5
Q5FWF9	IGL@	IGL@ protein	4449376	6.01459e+06	5.79903e+06	5592738	3.1176e+06	3.61393e+06	5.6072e+06	3.07169e+06	6356886	2.54595e+06	5985601	5458815	4701965	5000567	5.39256e+06	3.57698e+06	5605301	6.36894e+06	6735306	5.13611e+06	4505910	4486010	4.86508e+06	6221312	3.86736e+06	3.57965e+06	5533424	4.50272e+06	3126978	3368430	6.05559e+06	4094584	6.04426e+06	5923651	5.83859e+06	4.25767e+06	3060199	4.23539e+06	7.42501e+06	3790026	4579319	3.79344e+06	3.7736e+06	4.25076e+06	5.87135e+06	5.86049e+06	5.89874e+06
Q5IWS5	ITLN1	Intelectin 1	5751.51	4530.17	5331.03	3047.53	5848.33	6311.92	3569.39	3778.85	2950.24	4277.05	4087.26	3133.49	4173.79	2251.41	2879.23	4873.94	2128.86	4624.82	2803.11	1952.71	4122.62	1367.21	5502.85	1256.37	3821.72	9575.76	5286.01	5092.25	3513.88	3237.99	2455.59	3065.6	1353.01	3429.23	2561.41	2205.49	3184.27	2703.64	3599.15	2110.55	2479.71	1157.7	3295.73	3936.98	2178.28	3488.41	4646.44
Q5NV64	V2-11	V2-11 protein (Fragment)	10499.5	16646	49293.9	37903.9	22688.2	28256.4	25709.8	14961.8	53990.8	34288.7	25697.7	61323.6	63645.5	17327.2	64090.1	59602.6	18497.6	19307.1	21524	59586.5	37172.7	40072.1	9456.92	28310.8	13875.9	39507.2	52270.5	25905.2	44352	51582.6	41736.3	13601.6	22044.5	34911.1	34780.1	34756.6	28253	32524.5	29415.7	41624.2	47253.3	14462.9	59683	27586.2	11479.5	23816	65909.3
Q5NV67	V1-11	V1-11 protein (Fragment)	34274.9	33338.3	285549	39126.3	55584.3	37103.4	47522.6	103908	81304.9	41615.3	124571	69890.9	198698	165040	88241.8	46007.2	55189.8	66081.4	89850	78015.7	130164	181656	41733.6	169723	83326	50601.1	121800	73016.1	123944	89707.2	64183.6	86159.2	80548.2	61445.9	59706.1	40161.4	141286	104209	58237.7	124056	62249	178425	170129	38499.8	39367	28188.5	181165
Q5NV69	V1-13	V1-13 protein (Fragment)	365677	262226	344929	241164	923033	550116	332815	342931	413366	184893	1.01364e+06	623413	604076	509673	746827	471759	870320	891293	940890	486045	468221	705759	647343	664351	681160	755517	643235	784582	625294	740363	512432	254309	181939	372407	729961	614240	326169	544384	479259	304895	973268	408585	705287	123500	185899	665177	270111
Q5NV74	V2-14	V2-14 protein (Fragment)	487691	243592	493762	267666	210189	165317	153073	223220	444892	310510	387410	445062	149826	376812	510336	122638	483855	548099	448277	286378	309195	273703	260396	567263	370045	190375	643170	268613	244618	190183	292358	199815	251097	217628	657364	330361	6.46986e+06	426516	198992	240398	254543	374352	246633	163617	342651	195167	180540
Q5NV75	V2-15	V2-15 protein (Fragment)	69554.4	77272.3	136719	158727	153374	134599	139277	312204	412944	97715.4	298034	2374.44	78139.8	83451.7	217567	214392	133221	218772	181767	213439	141026	125708	51966.3	91690	104725	175722	89854.1	118504	110223	78994.1	264336	84702.4	135695	141122	149549	122069	143017	159402	133501	172019	252617	124235	182557	68209.5	106712	145268	133533
Q5NV79	V5-4	V5-4 protein (Fragment)	7361.86	4942.96	61181.6	16293.7	6307.86	7642.08	4719.28	129276	9292.68	14393.8	10954.3	5703.1	3649.62	8005.72	46967	15472.7	6945.5	6480.67	27342.8	10440.9	39970.1	8817.6	10233.5	9462.71	27476.2	20424.4	13771.8	33619.5	12375.3	83140.2	3445.49	22579	11897.3	16825.4	11028.2	9480.55	8485.08	12972.5	8690.81	10012.2	19763.4	13286.9	20817.1	4512.47	11575.1	9482.92	15452.7
Q5NV81	V1-16	V1-16 protein (Fragment)	2.44149e+06	85665.1	3.13055e+06	6.27e+06	3.29874e+06	1.96236e+06	2.97852e+06	3.10438e+06	4294781	2523235	2.69315e+06	7.60041e+06	1.6001e+06	3.14464e+06	3.70896e+06	3.84263e+06	2.05881e+06	4.07623e+06	6.51997e+06	4.1231e+06	6503851	2.75748e+06	2474407	2.83238e+06	2108985	4540679	9244433	3.0504e+06	4.00998e+06	2.447e+06	3216817	1862549	1.65578e+06	1.60158e+06	2.68363e+06	2411154	1931275	3.2467e+06	3.32902e+06	2643536	2.05677e+06	174337	3.8091e+06	1.98519e+06	2618744	2.73147e+06	2.01686e+06
Q5NV82	V4-2	V4-2 protein (Fragment)	32277.7	6199.18	25055.7	34078.4	28508	27645.7	25751.3	14119	95111	25906.8	18790.2	84304.4	8347.83	29370.9	37392.8	10936.3	29354.1	38833.3	51514	36457.9	67996.8	47322	34161.1	24681	15597.1	12950.5	182015	32701.3	18877.4	9959.07	66965.4	32519.1	33530.5	22383.5	28777.8	45530.7	32796.3	389737	27205.1	28395.9	16641.4	38982.7	32788.8	37007.2	34548.2	65505.7	17349.2
Q5NV84	V1-3	V1-3 protein (Fragment)	30652.9	123666	75531	82691.2	40095.5	66982.6	32059.5	43873.8	67628.8	20055.7	38336.4	109496	69985.8	46452.2	56955.6	81427.9	100632	76780.8	158564	82854.8	49136.9	34165	104392	60196.8	21973.4	64241.2	90451.9	113867	50714.8	137234	53028.9	39237	43241.9	90878	49070.6	41605.9	78655.5	58471.6	173541	76365.3	67674.9	103263	80401.5	65976.6	44577.3	84932.4	42486.3
Q5NV90	V2-17	V2-17 protein (Fragment)	1.30339e+06	373931	513494	1.19149e+06	669867	559623	586662	1.85678e+06	1.89684e+06	342237	1.54331e+06	1.3473e+06	598090	521629	613708	1.02306e+06	798187	667478	1.33541e+06	930605	844472	583027	359091	252224	448605	617451	455147	440221	605744	649147	1.39231e+06	474452	734437	694134	628547	787128	353512	553834	522773	757437	1104199	623660	731660	264514	711050	773969	891404
Q5NV91	V2-19	V2-19 protein (Fragment)	11253	58947.8	33625.2	64907.3	20060.2	35649.3	41439.7	18787.5	8956.48	25149.5	67096.1	24882.6	36067.4	23364.4	39322.8	45691.8	26552.5	27568.6	134903	69642	48226	76281.1	20379.5	42166	35489.8	45829.5	18925	23573.2	18427.8	11466.8	77923.7	36285.9	34971.5	43428.3	39318.9	24609.6	19647.7	18062.5	50136.9	29693.8	52063.2	16345.9	23599.3	34653.7	50601.9	35556.5	46624.7
Q5NV92	V5-6	V5-6 protein (Fragment)	166715	79567.2	211322	196423	173509	238085	110630	125444	67306.9	69249.6	247116	624620	97445.4	20889.2	83422.7	246807	200585	197407	344453	188439	416839	248719	111192	344151	175880	107277	109276	142899	99189.8	52149.4	289170	21977.2	203383	106036	91115.3	144843	155947	188406	160532	154563	249907	186767	184934	127097	354260	180947	206893
Q5XTR9	HBD/HBB	Hemoglobin delta-beta fusion protein (Fragment)	7406.4	7155.76	11305.3	3608.97	5434.21	4861.83	2156.53	2158.07	1540.7	1791.15	1438.63	6550.16	2911.62	833.888	2810.99	2619.94	1764.93	1619	3878.89	3344.65	4740.29	964.341	4580.03	2220.61	3614.15	4339.26	8493.31	6576.41	2490.25	19623.9	13901.8	6063.12	14264	6001.5	7025.83	4520.81	9477.17	10745.7	5048.54	10703.1	11166.6	6489.75	4824.76	2197.29	4331.84	4385.47	2821.29
Q65ZC9	scFv	Single-chain Fv (Fragment)	2.03164e+06	1.89391e+06	2.17637e+06	1.63104e+06	969470	1743819	1.5605e+06	1.6957e+06	1.99642e+06	951164	1.22097e+06	1.19969e+06	329744	1.55122e+06	1.23401e+06	766949	2.07288e+06	1.96977e+06	1.25565e+06	1.47315e+06	1.47908e+06	1.43012e+06	1.13004e+06	1.83774e+06	1.68081e+06	88069.9	712765	409774	909646	649973	2572914	2.01103e+06	1.65681e+06	1698723	1.2289e+06	1.55586e+06	530122	1.09878e+06	969952	1.95881e+06	1.47952e+06	2.25904e+06	1.75428e+06	2.02805e+06	2.0459e+06	1.10352e+06	1.77718e+06
Q68CK4	HMFT1766	Leucine-rich alpha-2-glycoprotein 1	65304.1	17871	13282.2	20619.2	53942.8	119589	154352	106096	54039.8	52281.7	171639	136942	124673	23139.9	26427.8	44096.3	43618.9	29783.1	31445	26593.4	35123.6	36515.2	130545	26987.4	38192.1	25529	76863.8	28169.1	88093.8	66812.1	31911.4	15439.5	47485.9	18788.5	29326.4	61169.2	15991.5	74771.5	29553.7	17914.7	42159.4	47691.8	53701.2	70157.4	27359.1	50452.6	75867.9
Q68CN4	DKFZp686E23209	Uncharacterized protein	4.02141e+06	1.92661e+06	3.08352e+06	5769068	6.14987e+06	3.69567e+06	2.19248e+06	4.89446e+06	4.12895e+06	3357503	5706432	7556664	7.2902e+06	3.58016e+06	9171812	4.16204e+06	5.45612e+06	4606218	9966113	79363.8	6.06742e+06	4.86327e+06	4693621	6.36241e+06	7.06257e+06	8754291	6499431	5.83747e+06	4358205	5.12676e+06	3.65111e+06	1.97181e+06	3.41581e+06	4.12887e+06	3.08513e+06	3772029	3.61889e+06	3.03625e+06	4.34694e+06	5.99232e+06	5095975	3.96734e+06	2.46982e+06	2521548	2.16807e+06	3843818	3.44246e+06
Q68DR3	DKFZp779H1622	Uncharacterized protein DKFZp779H1622 (Fragment)	446377	176104	376545	222075	303110	296559	572346	530677	448051	306665	284718	161585	423952	213219	204205	368276	240696	291578	355045	314482	252458	363373	510017	185797	302850	379436	155771	233384	440129	321055	267567	632570	405020	576132	627706	472143	364684	422760	329654	381195	469114	477073	419273	416763	504512	275800	1.02486e+06
Q68DS3	DKFZp686H17246	Uncharacterized protein DKFZp686H17246 (Fragment)	17305.6	29624.4	27094.3	16433.6	22607.5	22930.7	21602.2	23957.4	27740.4	14628.6	26937.5	10294.8	27856.3	11876.8	26218	26950.2	8981.62	36890.4	27394.3	12047.3	42498.8	21450	21125.6	32682.7	34226	18120.9	25595.9	32694	29905.5	42427.1	13311.9	24347.3	7705.21	27677.5	23333.6	9073.27	36102	29554.3	27278	24014.9	31002.8	3870.82	37028.6	28130.3	27011.5	28549.7	24271.1
Q6DHW4		Uncharacterized protein	10702.9	23284.8	12105	804565	20220.1	7926.13	9183.02	3664.1	36387.5	13608.9	19840	18347.7	6228.99	20628.1	9074.73	6495.03	41014.5	22006.1	34863.1	35683.9	22016.2	17145.6	30822.7	39939.4	10860.8	28465.1	25528.9	48844.4	9973.41	89663.9	13153.8	12613.2	38741.8	22710.6	18996.9	30673.3	37925.1	9969.13	30089.5	11164.9	17209.1	27338.3	16766.1	16451.8	16243.7	45649.5	6645.5
Q6E0U4	DMKN	Dermokine	2601.49	1790.03	2230.6	2861.1	4705.74	700.984	3497.39	2428.1	13074.5	2991.83	672.444	3424.35	9961.84	2844.71	10023	3010.11	1147.72	5875.07	5547.87	8943.81	1079.28	1776.36	1466.51	8632	4557.45	9950.65	29230.6	14817.7	9496.31	13062.6	1341.49	395.097	4099.69	50638.3	1611.64	5492.34	4712.04	3302.44	813.713	1575.01	5427.11	2167.74	3339.69	10950.7	15023.3	5581.29	4808.99
Q6EMK4	VASN	Vasorin	12954.7	16007.6	12874.9	11638.4	8093.22	9663.18	19943.8	14709.2	11542.2	19219.9	13181.6	14106.1	12219.9	18396	15422.3	16027.8	8882.69	12473.6	14948.8	8661.47	11880.4	12210.9	13068.5	8274.52	10955.7	13052.4	15009.8	12222.7	15531.1	6204.46	10041.1	14353.4	13172.6	9007.22	11445.6	7955.04	82543.2	9398.66	11447.9	11316	9977.32	9912.84	9478.21	20235.7	12765.6	13322.8	10145.3
Q6GMW6		Uncharacterized protein	3755.12	4116.65	83384.3	95737.4	2882.62	2899.78	4413.04	6423.57	9725.09	3418.95	4581.8	3506.17	5202.21	5764.78	2650.52	8471.62	16294	13255.8	3488.58	3950.14	10939.9	7920.88	8920.51	19107.9	6615.53	47083.5	55323	45825.9	46468.3	85804.3	5309.56	2330.18	6768.2	4957.54	1690.58	6822.79	9440.03	6353.87	5366.67	6563.07	12204.9	833.511	2289.73	7324.86	1371.13	14833.1	5906.06
Q6GMX0		Uncharacterized protein	47808.2	46145.7	33166.8	20733.4	36425.9	35254.4	10702.5	29238.1	15325.2	28499.4	69463.6	33689.8	43565.9	30859.8	118327	90841.4	13674.2	40242.9	77112.6	60463.6	51658.1	24723	45563.6	68022.2	46038.4	115922	45398.3	84844.6	37057.2	62025.6	73920.8	25398.5	24467.8	33335	18141.2	19216	19426.9	19693.7	30851.7	19731	70511.5	48487.7	37830	25079	26393.3	36570.8	42918.9
Q6IN99	IGL@	IGL@ protein	282047	215097	312793	227915	336368	149458	212291	191724	256248	180948	226267	97724.7	154877	841952	144565	146651	413716	323205	333144	245144	246856	252704	288193	208511	190577	198511	379092	161664	125715	102237	376492	614291	313281	324326	360140	145933	195256	149784	265468	353023	255689	204590	182086	197061	261122	239862	254028
Q6IPQ0	IGL@	IGL@ protein	14635.3	8553.46	32046.4	10765	13782.6	13477.1	7396.17	4426.88	6745.01	11305.8	10003.5	8962.36	7087.41	7381.31	10163.2	7707.44	16536.2	12852.6	17476.6	34733.2	4698.53	13655.4	17755	9804.57	22873.8	6414.77	36638.9	170607	41447	33635.5	13435.4	54200.4	31693.6	57868.6	6041.06	63641.8	18321.6	105689	117659	17793.6	37074.9	50043.8	31278.2	12154.9	27814.9	10734.9	40213.8
Q6KB66	KRT80	Keratin, type II cytoskeletal 80	1.55989e+06	1.507e+06	1.61107e+06	2.36686e+06	2.26213e+06	1.49571e+06	1.66991e+06	1.74413e+06	4681.65	1.7505e+06	1.71203e+06	1.49184e+06	1.74334e+06	1.73699e+06	1.67153e+06	1.50158e+06	1.67803e+06	2.09259e+06	1.83622e+06	2.65812e+06	2.40488e+06	1.83248e+06	1.57409e+06	2.0407e+06	3029.9	1.02487e+06	2.0872e+06	2.17908e+06	1.48815e+06	1.75373e+06	1.61401e+06	1.54188e+06	1.92289e+06	1966.75	1.76045e+06	3319	1.83942e+06	1.92613e+06	2.05934e+06	2.00381e+06	1658.71	2.21352e+06	2.45467e+06	1271.44	1919.16	1.7556e+06	2.05336e+06
Q6LAM1		Heavy chain of factor I (Fragment)	34108.6	34809.1	36199.2	28972.2	31139.8	34777.1	40214.1	44684	40315.2	36258.5	36773	39066.9	40546.4	27985	38881.7	24958.5	26328.1	38818.2	28734.7	50820.2	23224.9	33120	38604.8	39530.7	32520.1	18142	22003.5	16369.9	18893.3	19324.3	29709	45176.1	44760.3	35620.1	35098.4	41633.3	32803.7	33705.4	20854.8	41649.8	35210.7	38005	27632.7	43414.4	35857.7	35103.8	29609.3
Q6LBM9	H	FHR-1; complement Factor H-related protein 1	1.55989e+06	1.507e+06	1.61107e+06	2.36686e+06	2.26213e+06	1.49571e+06	1.66991e+06	1856.37	1.95032e+06	1.7505e+06	1.71203e+06	1.49184e+06	3134.64	1.73699e+06	1.67153e+06	1.50158e+06	1.67803e+06	2.09259e+06	1.83622e+06	138845	2.40488e+06	1.83248e+06	1.57409e+06	2.0407e+06	1.7631e+06	1.02487e+06	2.0872e+06	2.17908e+06	1.48815e+06	1.75373e+06	1.61401e+06	11742.2	1.92289e+06	2857.34	1.76045e+06	1.81231e+06	1.83942e+06	1.92613e+06	2.05934e+06	2.00381e+06	2.15908e+06	2.21352e+06	2.45467e+06	1.58141e+06	1.86261e+06	1.7556e+06	2.05336e+06
Q6MZL2	DKFZp686M0562	Uncharacterized protein DKFZp686M0562 (Fragment)	14777.1	11416.6	18525.1	19897.6	12870.4	10517.4	12855.1	10023.1	8152.29	17060	16944.5	11535.8	21560.9	20491.6	6926.08	10792.9	12084.9	14226.9	11997.6	16628.2	16771.7	14401.6	17028.1	17155.3	10401.1	12293.7	11731.6	21096	9285.88	16005.7	15032.3	15305.3	19096.8	21056.1	23498.3	13215.8	11606.1	15584.1	15492.7	26698.4	18711	16422.3	23769.2	18217.1	17600.6	15490	15144.8
Q6MZQ6	DKFZp686G11190	Uncharacterized protein DKFZp686G11190	466993	114555	175083	301766	45587.1	131066	52080.8	572200	147760	148545	629756	156916	418736	171118	287719	533745	200422	265199	59135.1	356071	646792	147174	167519	265349	221915	54795	79770.3	43778.7	141628	137042	59771	147203	161793	160454	127311	585079	114343	152412	148641	219761	72326.8	466484	655710	138719	214959	148066	144584
Q6MZU6	DKFZp686C15213	Uncharacterized protein DKFZp686C15213	2.53101e+06	2.60171e+06	3.19816e+06	3.14177e+06	2.61003e+06	2509923	3.06423e+06	2.72042e+06	3806154	2.76729e+06	3.67652e+06	3.69635e+06	1.30425e+06	2.68894e+06	2.58615e+06	2.77765e+06	4652097	3383342	3.75395e+06	3.03371e+06	4768117	2629397	2.71937e+06	4959713	4.43236e+06	3.28756e+06	4.09608e+06	4048046	3.63473e+06	3.46665e+06	3.58668e+06	2778427	3149278	3.03778e+06	2.47151e+06	2.87341e+06	1.95695e+06	2654157	3.3545e+06	2.96638e+06	2.73222e+06	3587700	4578870	2.52865e+06	2764039	2699156	3.16235e+06
Q6MZV6	DKFZp686L19235	Uncharacterized protein DKFZp686L19235	30219.8	4403.8	33783.6	25055.8	7342.97	26654.3	16663.8	121957	12059.9	6430.57	168452	16985.6	4069.17	16047.7	22889.8	12029.4	22720	8382.38	5226.64	16388	24272.7	10698.5	18279.5	6693.3	42609.8	27029	44039.8	71661.8	77701	26958.1	28278.8	27704.5	10790.5	10944.1	17023.7	16539.4	33571.4	14202	23078	15163.3	8557.51	21162.1	11207.5	24345.1	13229.5	7310.46	12542.5
Q6MZV7	DKFZp686C11235	Uncharacterized protein DKFZp686C11235	1.55989e+06	1.507e+06	1.61107e+06	2.36686e+06	2.26213e+06	3131.44	769.504	322004	1.95032e+06	18651.3	1.71203e+06	3544.73	1.74334e+06	1.73699e+06	3360.54	1.50158e+06	3172.63	2830.74	1291.92	2.65812e+06	9438.77	1610.49	2426.78	7621.65	1.7631e+06	1.02487e+06	2.0872e+06	2.17908e+06	1.48815e+06	1.75373e+06	1.61401e+06	1.54188e+06	10530.4	1.95178e+06	1.76045e+06	1.81231e+06	1.83942e+06	1.92613e+06	2.05934e+06	2.00381e+06	2.15908e+06	2.21352e+06	2.45467e+06	1.58141e+06	1.86261e+06	1.7556e+06	8704.21
Q6MZX7	DKFZp686M24218	Uncharacterized protein DKFZp686M24218	7797814	14159209	10561715	7002570	8409212	10360450	9979167	4.15545e+06	8070926	7941752	2355220	2.86541e+06	2.00635e+06	13064597	10633434	1.30873e+06	8506620	3549838	1.38892e+06	7781701	5224507	13886495	13774549	14442996	6.78653e+06	7119925	972741	7685080	16243422	12579210	6.27328e+06	11383068	7673675	25046226	9637890	12320269	12098968	5.21756e+06	4985927	14110971	9881828	11981502	6532746	2.17616e+06	12672018	15632508	5.594e+06
Q6MZX9	DKFZp686M08189	Uncharacterized protein DKFZp686M08189	27139.9	48480.8	86516	71121.5	30139.5	58996.4	34004.1	33419.3	31539	19910.5	11539	18997.9	3847.36	73868.1	21433.4	9199.31	13118.6	47882.1	26710.8	37821.6	19159	11919.2	22159.8	10649.3	57298.5	71577.8	21154.9	33595.1	27109.6	11228.6	42718.5	26941.2	38194.2	56937.4	24431.2	13970.3	47578.5	42171.4	20356.6	47963.6	26825.9	35280.7	27883.7	58683.8	28465.4	35999	53686.8
Q6N041	DKFZp686O16217	Uncharacterized protein DKFZp686O16217 (Fragment)	1064508	2.16882e+06	1.79108e+06	2.05872e+06	1.64829e+06	404755	2.18291e+06	247143	1.73447e+06	144691	45176.2	775252	312582	231800	391214	2.05462e+06	796151	376164	435945	306963	402609	437815	1.45671e+06	552537	1.05948e+06	1.2215e+06	933200	150355	548148	164142	533896	979402	2.42152e+06	1.33703e+06	2.11014e+06	453192	332222	1.04965e+06	599405	1.05146e+06	750880	1.14504e+06	305556	428586	1.23539e+06	524786	868883
Q6N091	DKFZp686C02220	Uncharacterized protein DKFZp686C02220 (Fragment)	129087	122700	1.27919e+06	411658	120548	62425.8	129986	69998.6	1116988	566546	71553.8	83996.9	59011.1	706176	464188	1.14164e+06	93040	1.15227e+06	49802.1	137203	645782	78907	59597.8	119708	903381	403047	421203	510896	549951	449166	96573.2	35944.7	149466	131261	718251	60850.6	79154.8	665528	524347	101837	180683	38298.3	170755	50552.2	242712	67644.9	331274
Q6N092	DKFZp686K18196	Uncharacterized protein DKFZp686K18196 (Fragment)	3790534	3012010	4477115	88566.9	9507373	601124	7825146	1.32891e+06	6.72532e+06	1.08077e+06	518552	1.69264e+06	615037	969391	5.37341e+06	1.57626e+06	8937844	8959408	1.52293e+06	3.63611e+06	3.26819e+06	5922253	4310182	5356406	1606993	99355.6	505472	5238535	6420368	694171	904958	2.16645e+06	1.31243e+06	4807374	6463388	593830	3.72319e+06	2.46218e+06	874158	1.71767e+06	7.00293e+06	4.19499e+06	8.10057e+06	3.1402e+06	5522594	701353	659232
Q6N093	DKFZp686I04196	Uncharacterized protein DKFZp686I04196 (Fragment)	36540.9	7007.17	104834	52302	63767.8	23983.6	100526	7447.56	32888.4	144666	55593.6	10918.4	9458.61	59042.5	38221.8	43408.5	135890	18424.4	65418.5	43506.4	60474.1	83647.6	134215	60494.3	14679.8	60364.7	137922	76629.3	99743.9	95084.4	193619	55559.4	50320.4	33451.8	15877.6	70974.9	62375.9	53512.7	18791.3	16025.5	51165.9	133235	78924.9	15051.9	23318.8	5936.7	93657.9
Q6N094	DKFZp686O01196	Uncharacterized protein DKFZp686O01196	224649	222979	193255	159760	583896	388978	112416	65397.6	381544	200382	63959.9	174452	49327.7	111280	118960	100259	129600	365970	60659.3	234048	184561	90207.6	255896	224359	90766.9	119324	54768.2	321814	102229	70474.6	101628	928230	366906	236237	598815	292885	54594.6	245583	115106	124307	99031.5	84115.5	337724	379056	108593	334669	306896
Q6N095	DKFZp686K03196	Uncharacterized protein	3746.31	4629.58	7342.15	2926.79	2478.28	1263.17	2886.08	2348.98	12796.5	1887.67	6309.94	244609	5640.16	12115.2	61987.2	2449.69	9309.64	7591.44	7501.43	38964.3	9373.5	246144	4617.65	4036.81	35645.8	16213.8	11299.4	49631.4	15106.9	2321.19	27915.8	7004.92	6631.36	6281.67	8667.3	10453.8	70023.1	8624.6	9387.3	9009.82	7391.62	15864.6	19262.3	3280.64	4496.66	3479.7	8219.74
Q6N096	DKFZp686I15196	Uncharacterized protein DKFZp686I15196	6539.17	7004.57	7091.06	24127.6	10132	10459	2799.29	12757	6902.15	8253.45	13485.5	14888.6	23244.6	20034	6566.46	10321.2	23812	15254.8	8800	17332	5015.86	12434.1	13474.8	9656.87	13464.2	13953	13457.3	5449.18	12480.8	17978.1	12825.6	6854.89	6861.97	7893.12	6010.52	12386.8	10273.4	5212.75	14464.6	9367.32	20786.5	3001.39	17643.8	10119.5	5108.88	9498.46	14729.3
Q6N097	DKFZp686H20196	Uncharacterized protein DKFZp686H20196	16340.9	25063.6	38831.9	29335.2	44780	47736.4	58914.8	31689.8	34756.4	18149.1	47583.8	45833.4	10135.2	48052.8	47573.4	26288.5	79216.6	49400	29695.1	25117.8	33752.3	28737.4	30089.2	92852.8	47777.2	49054.7	75829.6	77593.1	93246.4	84458.1	21756.9	40911.8	29447.4	50993.5	27806.5	37317.9	31589.4	21561.4	17742.4	30722.5	11615.2	49241.3	22825.5	23304.5	22652	43554.4	52131.4
Q6P089	IGH@	IGH@ protein	1.01163e+06	720468	1.18354e+06	1.27519e+06	1.34397e+06	879425	1.58841e+06	798857	1.75395e+06	952091	5928097	1.26355e+06	600893	1.27543e+06	1.07272e+06	1.2436e+06	1.05111e+06	1.05933e+06	1.24843e+06	1.20767e+06	825257	1.29071e+06	1028627	1.83669e+06	1.73094e+06	1.15272e+06	1.04934e+06	1.04445e+06	568032	1.55255e+06	1.5213e+06	1155346	1.22918e+06	1.38246e+06	1.09725e+06	1.82751e+06	842824	1.54313e+06	1.2762e+06	1.00869e+06	1.0896e+06	1.26204e+06	1.52136e+06	988233	1.68377e+06	1.42011e+06	1.17384e+06
Q6P2J1		Uncharacterized protein	11580.2	4825.4	10628.1	3927.13	5077.31	18091.9	3498.65	17336.1	10338.8	4160.98	1474.72	2973.24	4952.39	3307.15	11109.6	8490.42	4017.42	4429.05	134127	7478.29	59429.7	12092.7	4210.32	24647.8	27538.1	5216.17	8687.04	7251.47	4754.05	12817.7	21327.9	5020.24	16489.3	8532.35	4875.01	27865.9	6801.97	3912.95	3008.03	10960.7	19717.5	7553.58	8927.6	4493.22	2122.89	1421.82	11078.6
Q6P5S3		Uncharacterized protein	159937	151485	348424	348558	1.0846e+06	172825	147111	178736	174740	407917	191765	238684	63852	556598	133423	84845.3	315090	363527	324402	196449	123934	263036	153170	271983	349680	531327	266005	199869	506623	64332	220477	176168	418234	451630	210007	405664	135739	221008	479318	187822	461918	185428	416403	177553	378932	238087	447725
Q6P5S8	IGK@	IGK@ protein	56079.4	61079.5	175185	263680	108575	149159	142815	165887	431503	161138	75168.2	151070	49186.3	209316	409193	149769	252121	140216	441780	159640	832825	260500	195641	437758	167279	394461	275272	487076	189307	233057	84281	92342.1	80645.2	173939	68790.2	153230	112791	58962.4	278205	182834	134946	188183	90987	169103	149357	228967	220211
Q6PIK1	IGL@	IGL@ protein	22465.9	36547.6	37743.6	64011.2	74907.6	21412.9	19138.3	31326.2	36710.3	16324.3	35644	14786.6	37254.1	40432	43352.4	18649.7	15753.6	28682	28704.3	41211.2	36271.4	30489	30085.3	43706.4	45146.2	31035.1	41131	55265.1	39473.8	39529.8	48939.9	37243.5	48249.7	37719.5	47360.4	26813.8	15879.3	49160.4	48349.5	22593.4	31581.6	52900.4	84425.6	40514.2	34463.6	22178.8	28219.2
Q6PIL8	IGK@	IGK@ protein	238159	252171	337848	325159	356841	228392	231967	214831	410920	195643	257567	239486	108660	254052	344418	644274	169615	328644	235101	270831	491521	255374	229385	435172	826177	221825	316381	174098	169195	104087	311335	295309	336397	611158	251711	317285	209193	296886	238418	272789	309794	269036	338148	265924	212936	289427	369275
Q6PIQ7	IGL@	IGL@ protein	34363596	27483010	46830704	54946372	45023644	28326078	25552040	43081380	37816512	28620638	46698500	50167628	29917790	42297676	36653768	33822064	57601400	50327656	52870256	43218376	51206288	40239212	39879856	40293672	41755740	38850948	54620092	44536172	32308040	35175492	51955016	30366024	45773976	37902152	48100740	43251960	34862792	39114220	53785780	35604464	45623908	38366068	45726140	31101864	37076028	33271220	39367460
Q6PJF2	IGK@	IGK@ protein	7550.67	9139.97	10537.9	11273.4	13504	7891.17	26500.7	18482.8	12636.8	14363.2	86227.7	14499.9	16724.4	6008.51	6830.9	24724.6	13759.5	10636.8	6728.57	12529.9	12553.7	13746	10179	11016.8	78492	37645.2	15002.6	13402.5	18637.9	17343.1	5136.07	9593.61	4729.65	9377.21	12852.8	41738.6	5567.23	3383.13	13092.8	16627.8	20245.3	11235.5	13016.2	28977.5	9570.97	11853.1	63622.1
[truncated: 109 more rows]
[truncated: 17 more columns]

## Sheet: Supplementary Table 2
Supplementary Table 2. Thirty-nine differential expressed proteins
Protein ID	Description	Gene	Sarcopenia vs.non-sarcopenia fold change	p Value	Regulation in sarcopenia group
[truncated: 39 more rows]

## Sheet: Supplementary Table 3
Supplementary Table 3.Twelve selected proteins
[truncated: 13 more rows]

## Sheet: Supplementary Table 4
Supplementary Table 4. ROC analysis result of eight selected proteins
[truncated: 9 more rows]

[truncated: 5 more sheets: Supplementary Table 5, Supplementary Table 6, Supplementary Table 7, Supplementary Table 8, Supplementary Table 9]
